# Supplementary material for: Spatial and temporal patterns of public transit aerobiomes
Source: Microbiome. 2026 Jan 19;14:64. doi: 10.1186/s40168-025-02303-7 (PMC12896060; doi:10.1186/s40168-025-02303-7)
Supplement: Supplementary file 3 — Supplementary Material 2. [file 40168_2025_2303_MOESM2_ESM.xlsx]

## Sheet: S1 Metadata 2017-2019 
ID	YEAR	CITY	LOCATION	Latitude	Longitude	TYPE	Sampling place	Setting	Samplig date	GROUND LEVEL	CLOSED/OPEN	TRAVELLERS	TEMPERATURE	HUMIDITY	Filter extraction date	DNA isolation date	Conc. (ng/µl)	Plate_number	Well	RAW PE READS	PE READS POST TRIMMING	% READS REMOVED TRIMMING	PE READS POST HOMO REMOVAL	% READS REMOVED: HOMO REMOVAL	NONPAREIL COVERAGE	UNCLASSIFIED READS FBAV %	UNCLASSIFIED READS NCBInr %	CLASSIFIED READS	CONTAMINANT READS	CONTAMINANT READS %	BACTERIAL CONTAMINANT READS	BACTERIAL CONTAMINANT READS %	FUNGAL CONTAMINANT READS	FUNGAL CONTAMINANT READS %
SL310935	2017	Hong Kong	Kowloon Tong	22.3372	114.176	Sample	Platform	Urban	2017-07-04	Aboveground (Mixed Area)		6000			2017-09-07	2017-11-17	0.042			10156960	8232908	18.9432	7371860	10.4586	0.2727292	74.32	32.39	866828	491271	56.67	267024	30.8	224247	25.87
SL310936	2017	Hong Kong	Tai Wai	22.373	114.179	Sample	Platform	Suburban	2017-07-04	Aboveground (Mixed Area)		1600			2017-09-07	2017-11-17	0.0205			12026214	9167544	23.7703	7237352	21.0546	0.3701668	59.25	17.69	1385039	876877	63.31	837634	60.48	39243	2.83
SL310937	2017	Hong Kong	Che Kung Temple	22.3748	114.186	Sample	Platform	Suburban	2017-07-04	Aboveground (Mixed Area)		1200			2017-09-07	2017-11-17	0.0416			9707184	7569292	22.0238	4900400	35.2595	0.2880677	47.48	20.89	1074449	445485	41.46	399660	37.2	45825	4.26
SL310938	2017	Hong Kong	Sha Tin Wai	22.3769	114.195	Sample	Platform	Suburban	2017-07-04	Aboveground (Mixed Area)		1500			2017-09-07	2017-11-17	0.116			8183612	6704690	18.0718	586426	91.2535	0.2244232	45.75	20.73	134941	60917	45.14	51630	38.26	9287	6.88
SL310939	2017	Hong Kong	Shek Kip Mei	22.332	114.169	Sample	Platform	Urban	2017-07-04	Underground	CLOSED	2240			2017-09-07	2017-11-17	0.0294			8957024	7044028	21.3575	4830924	31.4182	0.3730661	30.71	11.31	1493917	767462	51.37	745294	49.89	22168	1.48
SL310940	2017	Hong Kong	Prince Edward	22.3251	114.168	Sample	Platform	Urban	2017-07-04	Underground	CLOSED	5600			2017-09-07	2017-11-17	0.0461			8127848	6407988	21.1601	3662514	42.8446	0.2940932	35.19	13.9	1034549	530085	51.24	510323	49.33	19762	1.91
SL310941	2017	Hong Kong	Sham Shui Po	22.3313	114.162	Sample	Platform	Urban	2017-07-04	Underground	CLOSED	4800			2017-09-07	2017-11-17	0.0674			11250314	9073642	19.3477	5675706	37.4484	0.3230363	35.87	13.77	1598096	775164	48.51	740502	46.34	34662	2.17
SL310942	2017	Hong Kong	Cheung Sha Wan	22.3358	114.156	Sample	Platform	Urban	2017-07-04	Underground	CLOSED	1600			2017-09-07	2017-11-17	0.049			7846204	6380308	18.6829	2514704	60.5865	0.284603	39.19	16.92	663908	338752	51.02	321376	48.41	17376	2.62
SL310943	2017	Hong Kong	Lai King	22.3487	114.126	Sample	Platform	Urban	2017-07-04	Underground	CLOSED	4000			2017-09-08	2017-11-17	0.0226			9268636	7315786	21.0694	4911224	32.8681	0.3293329	53.73	14.61	1065632	679700	63.78	648414	60.85	31286	2.94
SL310944	2017	Hong Kong	Tsing Yi	22.3592	114.107	Sample	Platform	Suburban	2017-07-04	Underground	CLOSED	4400			2017-09-08	2017-11-17	0.0262			7750468	6251624	19.3388	4320396	30.8916	0.3230973	49.37	13.7	1030964	674962	65.47	650833	63.13	24129	2.34
SL310945	2017	Hong Kong	Yau Tong	22.2987	114.237	Sample	Platform	Urban	2017-07-05	Underground	CLOSED	4000			2017-09-08	2017-11-20	0.0764			11029618	8796168	20.2496	6250418	28.9416	0.3510819	56.91	18.32	1267477	818708	64.59	789902	62.32	28806	2.27
SL310946	2017	Hong Kong	Quarry Bay	22.2884	114.21	Sample	Platform	Urban	2017-07-05	Underground	CLOSED	2800			2017-09-08	2017-11-20	0.0384			11180896	8399378	24.8774	5401018	35.6974	0.3317267	51.66	13.72	1228838	747973	60.87	721222	58.69	26751	2.18
SL310947	2017	Hong Kong	North Point	22.2914	114.2	Sample	Platform	Urban	2017-07-05	Underground	CLOSED	4000			2017-09-08	2017-11-20	0.0714			13538934	9965210	26.3959	6589692	33.873	0.3590212	48.43	12.77	1606913	976205	60.75	940707	58.54	35498	2.21
SL310948	2017	Hong Kong	Fortress Hill	22.2885	114.194	Sample	Platform	Urban	2017-07-05	Underground	CLOSED	2400			2017-09-08	2017-11-20	0.0554			10559876	8147722	22.8426	5463730	32.9416	0.3619388	52.92	15.14	1216828	730473	60.03	698392	57.39	32081	2.64
SL310949	2017	Hong Kong	Ocean Park	22.2491	114.175	Sample	Platform	Rural	2017-07-05	Aboveground (Mixed Area)		2400			2017-09-08	2017-11-20	0.0312			11199280	8395916	25.0316	5082972	39.459	0.3400315	48.37	12.2	1242383	790483	63.63	764098	61.5	26385	2.12
SL310950	2017	Hong Kong	Admiralty	22.2797	114.165	Sample	Platform	Urban	2017-07-05	Underground	CLOSED	6800			2017-09-08	2017-11-20	0.0568			12720796	9709646	23.6711	6516070	32.8908	0.3855421	45.56	10.95	1687595	1102999	65.36	1076575	63.79	26424	1.57
SL310951	2017	Hong Kong	Tsim Sha Tsui	22.2979	114.172	Sample	Platform	Urban	2017-07-05	Underground	CLOSED	5600			2017-09-08	2017-11-20	0.0636			11235898	8777050	21.8839	4914220	44.0106	0.3698557	45.16	11.46	1279830	858614	67.09	831206	64.95	27408	2.14
SL310952	2017	Hong Kong	East Tsim Sha Tsui	22.2953	114.174	Sample	Platform	Urban	2017-07-05	Underground	CLOSED	5250			2017-09-08	2017-11-20	0.0446			12128558	9350460	22.9054	5832104	37.6276	0.3992759	49.76	11.99	1386524	907573	65.46	866920	62.52	40653	2.93
SL310953	2017	Hong Kong	Hung Hom	22.3036	114.181	Sample	Platform	Urban	2017-07-05	Aboveground (Mixed Area)		7800			2017-09-08	2017-11-20	0.038			11324308	8942738	21.0306	6207198	30.5895	0.3041477	60.32	17.69	1139564	742789	65.18	701970	61.6	40819	3.58
SL310954	2017	Hong Kong	Mong Kok East	22.3226	114.172	Sample	Platform	Urban	2017-07-05	Aboveground (Mixed Area)		2400			2017-09-08	2017-11-20	0.0356			11795988	9186126	22.125	7570384	17.5889	0.2474361	68.83	21.01	1058894	670063	63.28	639411	60.38	30652	2.89
SL310955	2017	Hong Kong	Kowloon Tong	22.3372	114.176	Sample	Platform	Urban	2017-07-06	Aboveground (Mixed Area)		4800			2017-09-08	2017-11-20	0.0296			10606556	8558476	19.3096	7652398	10.5869	0.4004715	67.19	23.44	1171075	754911	64.46	649209	55.44	105702	9.03
SL310956	2017	Hong Kong	Tai Wai	22.373	114.179	Sample	Platform	Suburban	2017-07-06	Aboveground (Mixed Area)		3600			2017-09-08	2017-11-20	0.0218			9409506	7707860	18.0843	3359288	56.4174	0.3484991	56.89	16.21	686112	434584	63.34	404316	58.93	30268	4.41
SL310957	2017	Hong Kong	Che Kung Temple	22.3748	114.186	Sample	Platform	Suburban	2017-07-06	Aboveground (Mixed Area)		1200			2017-09-08	2017-11-20	0.0588			6489722	5350648	17.552	1501344	71.9409	0.3126624	53.39	14.02	333145	218986	65.73	205192	61.59	13794	4.14
SL310958	2017	Hong Kong	Sha Tin Wai	22.3769	114.195	Sample	Platform	Suburban	2017-07-06	Aboveground (Mixed Area)		1800			2017-09-08	2017-11-20	0.0368			10168800	8065274	20.6861	2522642	68.7222	0.401358	50.31	13.32	600135	405384	67.55	368868	61.46	36516	6.08
SL310959	2017	Hong Kong	Shek Kip Mei	22.332	114.169	Sample	Platform	Urban	2017-07-06	Underground	CLOSED	2000			2017-09-08	2017-11-20	0.0306			9498804	7782788	18.0656	4517928	41.9497	0.3487211	51.53	12.99	1036063	661939	63.89	636159	61.4	25780	2.49
SL310960	2017	Hong Kong	Prince Edward	22.3251	114.168	Sample	Platform	Urban	2017-07-06	Underground	CLOSED	4000			2017-09-08	2017-11-20	0.0294			9206720	7108390	22.7913	4154918	41.5491	0.3665924	46.13	11.71	1064086	717247	67.4	694049	65.22	23198	2.18
SL310961	2017	Hong Kong	Sham Shui Po	22.3313	114.162	Sample	Platform	Urban	2017-07-06	Underground	CLOSED	3200			2017-09-08	2017-11-20	0.0572			9038150	7233812	19.9636	2941052	59.343	0.3078666	52.05	14.92	665327	424183	63.76	403451	60.64	20732	3.12
SL310962	2017	Hong Kong	Cheung Sha Wan	22.3358	114.156	Sample	Platform	Urban	2017-07-06	Underground	CLOSED	1200			2017-09-08	2017-11-20	0.0192			7418214	6040224	18.5758	3464270	42.6467	0.322406	50.19	13.04	815213	520324	63.83	500398	61.38	19926	2.44
SL310963	2017	Hong Kong	Lai King	22.3487	114.126	Sample	Platform	Urban	2017-07-06	Underground	CLOSED	5600			2017-09-08	2017-11-20	0.0424			9369986	7603836	18.849	2008328	73.588	0.2932419	52.87	13.46	445958	296165	66.41	278622	62.48	17543	3.93
SL310964	2017	Hong Kong	Tsing Yi	22.3592	114.107	Sample	Platform	Suburban	2017-07-06	Underground	CLOSED	3200			2017-09-08	2017-11-20	0.0182			10802926	8429460	21.9706	5140938	39.0122	0.3211858	53.49	15.09	1123587	730220	64.99	707085	62.93	23135	2.06
SL310965	2017	Hong Kong	Yau Tong	22.2987	114.237	Sample	Platform	Urban	2017-07-07	Underground	CLOSED	5200			2017-09-08	2017-11-20	0.0366			6820004	5413684	20.6205	3660490	32.3845	0.3181027	51.8	14.19	836252	533101	63.75	516862	61.81	16239	1.94
SL310966	2017	Hong Kong	Quarry Bay	22.2884	114.21	Sample	Platform	Urban	2017-07-07	Underground	CLOSED	2800			2017-09-21	2017-11-20	0.04			9590002	7740922	19.2813	5306678	31.4464	0.3432471	50.07	12.28	1252360	774833	61.87	751523	60.01	23310	1.86
SL310967	2017	Hong Kong	North Point	22.2914	114.2	Sample	Platform	Urban	2017-07-07	Underground	CLOSED	2000			2017-09-21	2017-11-20	0			7823700	6071430	22.3969	5278448	13.0609	0.3005575	60.28	15.65	980556	531974	54.25	513197	52.34	18777	1.91
SL310968	2017	Hong Kong	Fortress Hill	22.2885	114.194	Sample	Platform	Urban	2017-07-07	Underground	CLOSED	2400			2017-09-21	2017-11-20	0.0332			6553502	5225004	20.2716	3070754	41.2296	0.3038308	51.61	14.8	704508	418416	59.39	402785	57.17	15631	2.22
SL310969	2017	Hong Kong	Ocean Park	22.2491	114.175	Sample	Platform	Rural	2017-07-07	Aboveground (Mixed Area)		2800			2017-09-21	2017-11-20	0.0172			8254524	6994642	15.2629	5305840	24.1442	0.3689824	56.43	12.85	1095299	641118	58.53	618716	56.49	22402	2.05
SL310970	2017	Hong Kong	Admiralty	22.2797	114.165	Sample	Platform	Urban	2017-07-07	Underground	CLOSED	5200			2017-09-21	2017-11-20	0.0396			10965446	8900344	18.8328	6550260	26.4044	0.4332822	43.72	10.15	1757000	1199887	68.29	1175130	66.88	24757	1.41
SL310971	2017	Hong Kong	Tsim Sha Tsui	22.2979	114.172	Sample	Platform	Urban	2017-07-07	Underground	CLOSED	5200			2017-09-21	2017-11-20	0.036			11643520	9638448	17.2205	6658784	30.9144	0.4251268	45.94	11.28	1710683	1169508	68.36	1133507	66.26	36001	2.1
SL310972	2017	Hong Kong	East Tsim Sha Tsui	22.2953	114.174	Sample	Platform	Urban	2017-07-07	Underground	CLOSED	2625			2017-09-21	2017-11-20	0.0326			8390604	6941448	17.2712	3663022	47.2297	0.372695	50.29	12.2	867886	560928	64.63	535315	61.68	25613	2.95
SL310973	2017	Hong Kong	Hung Hom	22.3036	114.181	Sample	Platform	Urban	2017-07-07	Aboveground (Mixed Area)		7800			2017-10-09	2017-11-20	0.041			9795058	7929614	19.0447	5382456	32.1221	0.3617075	49.4	12.74	1287908	818174	63.53	797143	61.89	21031	1.63
SL310974	2017	Hong Kong	Mong Kok East	22.3226	114.172	Sample	Platform	Urban	2017-07-07	Aboveground (Mixed Area)		2400			2017-10-09	2017-11-20	0.0312			10562500	8549544	19.0576	6060378	29.1146	0.403449	53.81	14.29	1326659	845494	63.73	805139	60.69	40355	3.04
SL310975	2017	Hong Kong	Kowloon Tong	22.3372	114.176	Sample	Platform	Urban	2017-07-11	Aboveground (Mixed Area)		4800			2017-10-09	2017-11-20	0.085			12078346	9632622	20.2488	8476696	12.0001	0.2820508	60.41	15.4	1552380	906781	58.41	886508	57.11	20273	1.31
SL310976	2017	Hong Kong	Tai Wai	22.373	114.179	Sample	Platform	Suburban	2017-07-11	Aboveground (Mixed Area)		2400			2017-10-09	2017-11-20	0.0452			10128510	8246212	18.5842	6793824	17.6128	0.392714	51.94	12.31	1551236	1025751	66.12	1001624	64.57	24127	1.56
SL310977	2017	Hong Kong	Che Kung Temple	22.3748	114.186	Sample	Platform	Suburban	2017-07-11	Aboveground (Mixed Area)		900			2017-10-09	2017-11-21	0			8093834	6071568	24.9853	5197548	14.3953	0.3478026	58.6	17.17	1006693	670798	66.63	645706	64.14	25092	2.49
SL310978	2017	Hong Kong	Sha Tin Wai	22.3769	114.195	Sample	Platform	Suburban	2017-07-11	Aboveground (Mixed Area)		1200			2017-10-09	2017-11-21	0.0136			10075272	7991412	20.6829	7105188	11.0897	0.3505473	57.39	14.92	1418313	928984	65.5	901456	63.56	27528	1.94
SL310979	2017	Hong Kong	Shek Kip Mei	22.332	114.169	Sample	Platform	Urban	2017-07-11	Underground	CLOSED	2000			2017-10-09	2017-11-21	0.0442			10309032	7812238	24.2195	6202162	20.6097	0.3770654	48.54	12	1513073	978046	64.64	953975	63.05	24071	1.59
SL310980	2017	Hong Kong	Prince Edward	22.3251	114.168	Sample	Platform	Urban	2017-07-11	Underground	CLOSED	6400			2017-10-09	2017-11-21	0.0536			9723148	8028256	17.4315	5964282	25.7089	0.3753018	48.37	12.65	1457375	943490	64.74	911681	62.56	31809	2.18
SL310981	2017	Hong Kong	Sham Shui Po	22.3313	114.162	Sample	Platform	Urban	2017-07-11	Underground	CLOSED	2400			2017-10-09	2017-11-21	0.0418			11817728	9407346	20.3963	7010564	25.4778	0.4089606	46.1	11.48	1792968	1182762	65.97	1152991	64.31	29771	1.66
SL310982	2017	Hong Kong	Cheung Sha Wan	22.3358	114.156	Sample	Platform	Urban	2017-07-11	Underground	CLOSED	1200			2017-10-09	2017-11-21	0.0206			9117004	7375798	19.0984	4511616	38.8322	0.3899986	44.27	10.38	1196779	828889	69.26	807714	67.49	21175	1.77
SL310983	2017	Hong Kong	Lai King	22.3487	114.126	Sample	Platform	Urban	2017-07-11	Underground	CLOSED	3600			2017-10-09	2017-11-21	0.0284			10388326	8397088	19.168	5485712	34.6713	0.3827418	53.13	12.51	1214135	811945	66.87	781674	64.38	30271	2.49
SL310984	2017	Hong Kong	Tsing Yi	22.3592	114.107	Sample	Platform	Suburban	2017-07-11	Underground	CLOSED	4800			2017-10-09	2017-11-21	0.0112			8886658	7387516	16.8696	5351244	27.5637	0.3893893	51.51	12.69	1227576	803540	65.46	780231	63.56	23309	1.9
SL310985	2017	Hong Kong	Yau Tong	22.2987	114.237	Sample	Platform	Suburban	2017-07-12	Underground	CLOSED	5200			2017-10-09	2017-11-21	0.0246			10528652	8427874	19.953	5863212	30.4307	0.3484183	49.72	11.94	1390723	896690	64.48	875528	62.95	21162	1.52
SL310986	2017	Hong Kong	Quarry Bay	22.2884	114.21	Sample	Platform	Urban	2017-07-12	Underground	CLOSED	2400			2017-10-09	2017-11-21	0.039			7096886	5679724	19.9688	2892662	49.0704	0.3404362	47.07	11.58	726712	474057	65.23	463209	63.74	10848	1.49
SL310987	2017	Hong Kong	North Point	22.2914	114.2	Sample	Platform	Urban	2017-07-12	Underground	CLOSED	2400			2017-10-09	2017-11-21	0			9589860	7768158	18.9961	6533744	15.8907	0.3076522	60.14	15.45	1212089	666115	54.96	645307	53.24	20808	1.72
SL310988	2017	Hong Kong	Fortress Hill	22.2885	114.194	Sample	Platform	Urban	2017-07-12	Underground	CLOSED	1200			2017-10-09	2017-11-21	0.0118			10544034	7972444	24.3891	5783962	27.4506	0.4037775	49.27	12.57	1391753	957536	68.8	928810	66.74	28726	2.06
SL310989	2017	Hong Kong	Ocean Park	22.2491	114.175	Sample	Platform	Rural	2017-07-12	Aboveground (Mixed Area)		4000			2017-10-09	2017-11-21	0.018			11199444	8938266	20.1901	6816792	23.7347	0.3805002	57.23	13.47	1377535	802995	58.29	772145	56.05	30850	2.24
SL310990	2017	Hong Kong	Admiralty	22.2797	114.165	Sample	Platform	Urban	2017-07-12	Underground	CLOSED	6400			2017-10-09	2017-11-21	0.0412			10763450	8514084	20.8982	6096082	28.4	0.3784477	44.88	11.18	1592340	1074907	67.5	1053608	66.17	21299	1.34
SL310991	2017	Hong Kong	Tsim Sha Tsui	22.2979	114.172	Sample	Platform	Urban	2017-07-12	Underground	CLOSED	4800			2017-10-09	2017-11-21	0.0388			9675022	7634610	21.0895	5197864	31.9171	0.3921451	43.36	10.11	1404212	940401	66.97	920018	65.52	20383	1.45
SL310992	2017	Hong Kong	East Tsim Sha Tsui	22.2953	114.174	Sample	Platform	Urban	2017-07-12	Underground	CLOSED	3750			2017-10-09	2017-11-21	0.041			9139918	7291842	20.2198	4309270	40.9029	0.3659093	56.14	15.7	893559	607360	67.97	586906	65.68	20454	2.29
SL310993	2017	Hong Kong	Hung Hom	22.3036	114.181	Sample	Platform	Urban	2017-07-12	Aboveground (Mixed Area)		9000			2017-10-09	2017-11-21	0.015			9640420	8093996	16.041	5525750	31.7303	0.3424687	54.14	13.87	1190907	770175	64.67	743831	62.46	26344	2.21
SL310994	2017	Hong Kong	Mong Kok East	22.3226	114.172	Sample	Platform	Urban	2017-07-12	Aboveground (Mixed Area)		1800			2017-10-09	2017-11-21	0.0754			8236354	6835136	17.0126	1532406	77.5805	0.2321947	61.83	16.58	272364	172560	63.36	160784	59.03	11776	4.32
SL310995	2017	Hong Kong	Kowloon Tong	22.3372	114.176	Sample	Platform	Urban	2017-07-13	Aboveground (Mixed Area)		5400			2017-10-09	2017-11-21	0.0198			8938474	7154186	19.9619	5523556	22.7927	0.312591	61.86	16.43	978840	611397	62.46	582877	59.55	28520	2.91
SL310996	2017	Hong Kong	Tai Wai	22.373	114.179	Sample	Platform	Suburban	2017-07-13	Aboveground (Mixed Area)		2400			2017-10-17	2017-11-21	0			9949798	7861354	20.9898	7041518	10.4287	0.3493568	62.5	16.28	1239681	715567	57.72	697584	56.27	17983	1.45
SL310997	2017	Hong Kong	Che Kung Temple	22.3748	114.186	Sample	Platform	Suburban	2017-07-13	Aboveground (Mixed Area)		600			2017-10-17	2017-11-21	0.014			9223262	7214792	21.7761	6216316	13.8393	0.3522618	59.49	16.93	1183603	786864	66.48	760169	64.22	26695	2.26
SL310998	2017	Hong Kong	Sha Tin Wai	22.3769	114.195	Sample	Platform	Suburban	2017-07-13	Aboveground (Mixed Area)		1500			2017-10-17	2017-11-21	0.0132			11981904	8969012	25.1454	5828072	35.0199	0.363809	56.82	14.2	1182051	814726	68.92	775874	65.64	38852	3.29
SL310999	2017	Hong Kong	Shek Kip Mei	22.332	114.169	Sample	Platform	Urban	2017-07-13	Underground	CLOSED	2400			2017-10-17	2017-11-21	0.035			9597592	7718246	19.5814	4271032	44.6632	0.3524836	45.2	10.81	1111991	732618	65.88	715958	64.39	16660	1.5
SL311000	2017	Hong Kong	Prince Edward	22.3251	114.168	Sample	Platform	Urban	2017-07-13	Underground	CLOSED	6000			2017-10-17	2017-11-21	0.0358			10347526	8257746	20.1959	6106960	26.0457	0.3935723	48.03	11.51	1504538	964278	64.09	937499	62.31	26779	1.78
SL311001	2017	Hong Kong	Sham Shui Po	22.3313	114.162	Sample	Platform	Urban	2017-07-13	Underground	CLOSED	2800			2017-10-17	2017-11-21	0.0914			12387516	9856506	20.4319	4741838	51.8913	0.3843622	45.06	10.67	1240299	804994	64.9	784971	63.29	20023	1.61
SL311002	2017	Hong Kong	Cheung Sha Wan	22.3358	114.156	Sample	Platform	Urban	2017-07-13	Underground	CLOSED	2000			2017-10-17	2017-11-21	0.0138			9053050	6897656	23.8085	4695266	31.9295	0.3572796	50.05	12.14	1109669	709610	63.95	679013	61.19	30597	2.76
SL311003	2017	Hong Kong	Lai King	22.3487	114.126	Sample	Platform	Urban	2017-07-13	Underground	CLOSED	5200			2017-10-17	2017-11-21	0.013			8478692	6440660	24.0371	3435380	46.6611	0.3451467	51.88	12.49	782322	496986	63.53	470628	60.16	26358	3.37
SL311004	2017	Hong Kong	Tsing Yi	22.3592	114.107	Sample	Platform	Suburban	2017-07-13	Underground	CLOSED	3600			2017-10-17	2017-11-21	0.0128			6552016	5383760	17.8305	3868972	28.1362	0.3333791	52.51	13.15	865105	570175	65.91	544741	62.97	25434	2.94
SL311005	2017	Hong Kong	Yau Tong	22.2987	114.237	Sample	Platform	Suburban	2017-07-14	Underground	CLOSED	1600			2017-10-17	2017-11-21	0.0332			7320050	6044286	17.4284	4005348	33.7333	0.3632661	48.54	11.16	978361	624261	63.81	605273	61.87	18988	1.94
SL311006	2017	Hong Kong	Quarry Bay	22.2884	114.21	Sample	Platform	Urban	2017-07-14	Underground	CLOSED	2000			2017-10-17	2017-11-21	0.011			8640372	6888586	20.2744	5041424	26.8148	0.4007504	49.86	10.97	1202682	778160	64.7	752893	62.6	25267	2.1
SL311007	2017	Hong Kong	North Point	22.2914	114.2	Sample	Platform	Urban	2017-07-14	Underground	CLOSED	1200			2017-10-17	2017-11-21	0			11174302	8533386	23.6338	6903562	19.0994	0.3560912	65.06	18.27	1118140	667718	59.72	631310	56.46	36408	3.26
SL311008	2017	Hong Kong	Fortress Hill	22.2885	114.194	Sample	Platform	Urban	2017-07-14	Underground	CLOSED	4000			2017-10-17	2017-11-21	0			8743180	7113314	18.6416	4149082	41.6716	0.381381	52.18	12.18	944592	637004	67.44	604900	64.04	32104	3.4
SL311009	2017	Hong Kong	Ocean Park	22.2491	114.175	Sample	Platform	Rural	2017-07-14	Aboveground (Mixed Area)		5600			2017-10-17	2017-11-21	0.0588			13791726	10943516	20.6516	8825858	19.3508	0.4280383	53.58	11.57	1947718	1213760	62.32	1180762	60.62	32998	1.69
SL311010	2017	Hong Kong	Admiralty	22.2797	114.165	Sample	Platform	Urban	2017-07-14	Underground	CLOSED	5600			2017-10-17	2017-11-21	0.0536			12139578	9888278	18.5451	7388188	25.2834	0.4377397	43.71	10.02	1985579	1276239	64.28	1248482	62.88	27757	1.4
SL311011	2017	Hong Kong	Tsim Sha Tsui	22.2979	114.172	Sample	Platform	Urban	2017-07-14	Underground	CLOSED	4400			2017-10-17	2017-11-21	0.0426			13431818	10501584	21.8156	7755778	26.1466	0.4292162	44.54	10.54	2050314	1377427	67.18	1345531	65.63	31896	1.56
SL311012	2017	Hong Kong	East Tsim Sha Tsui	22.2953	114.174	Sample	Platform	Urban	2017-07-14	Underground	CLOSED	5625			2017-10-17	2017-11-21	0.0264			10026572	8149696	18.719	4318360	47.012	0.4101336	45.9	10.15	1119186	752086	67.2	729035	65.14	23051	2.06
SL311013	2017	Hong Kong	Hung Hom	22.3036	114.181	Sample	Platform	Urban	2017-07-14	Aboveground (Mixed Area)		7200			2017-10-17	2017-11-21	0.032			13508132	10976196	18.7438	8021250	26.9214	0.3990567	49.88	12.43	1899032	1272400	67	1236245	65.1	36155	1.9
SL311014	2017	Hong Kong	Mong Kok East	22.3226	114.172	Sample	Platform	Urban	2017-07-14	Aboveground (Mixed Area)		3000			2017-10-17	2017-11-21	0.02			13596530	11105530	18.3209	8983788	19.1053	0.3527457	59.25	15.01	1705388	1111296	65.16	1076692	63.13	34604	2.03
SL311015	2017	Oslo	Vestli	59.972	10.9294	Sample	Platform	Suburban	2017-06-21	Underground	CLOSED	10			2017-09-01	2017-11-07	0.0401			14428734	11604790	19.5717	10595030	8.70123	0.2839858	70.34	21.07	1437926	904275	62.89	887523	61.72	16752	1.17
SL311016	2017	Oslo	Romsås	59.9626	10.8925	Sample	Platform	Suburban	2017-06-21	Underground	CLOSED	50	15.8	64	2017-09-01	2017-11-07	0.0303			13820386	10596318	23.3283	9176542	13.3988	0.3480045	70.36	21.17	1227290	875393	71.33	849888	69.25	25505	2.08
SL311017	2017	Oslo	Carl Berners plass	59.9257	10.7796	Sample	Platform	Urban	2017-06-21	Underground	CLOSED	50	15.7	74	2017-09-01	2017-11-07	0.0225			11572606	9551044	17.4685	8343658	12.6414	0.2999434	64.91	18.18	1336774	900206	67.34	884195	66.14	16011	1.2
SL311018	2017	Oslo	Grønland	59.9128	10.7601	Sample	Platform	Urban	2017-06-21	Underground	CLOSED	50	23.4	41	2017-09-01	2017-11-07	0.066			15750586	12196780	22.563	10745130	11.9019	0.2904505	65.86	18.42	1682062	1159863	68.95	1135375	67.5	24488	1.46
SL311019	2017	Oslo	Jernbanetorget	59.9123	10.7503	Sample	Platform	Urban	2017-06-21	Underground	CLOSED	50	22.7	40	2017-09-01	2017-11-07	0.0973			11519256	9085558	21.1272	7396250	18.5933	0.2551795	66.82	19.33	1107416	764154	69	744321	67.21	19833	1.79
SL311020	2017	Oslo	Stortinget	59.9134	10.7433	Sample	Platform	Urban	2017-06-21	Underground	CLOSED	50	22.5	39	2017-09-01	2017-11-07	0.0401			6559176	5330064	18.7388	4496138	15.6457	0.28064	65.3	19.65	711839	530440	74.52	516003	72.49	14437	2.03
SL311021	2017	Oslo	Nationaltheateret	59.9155	10.7321	Sample	Platform	Urban	2017-06-21	Underground	CLOSED	50	21.7	49	2017-09-01	2017-11-07	0.0867			10312258	8363174	18.9007	7297178	12.7463	0.2433889	69.88	20.73	991674	643243	64.86	628871	63.42	14372	1.45
SL311022	2017	Oslo	Montebello	59.9348	10.6664	Sample	Platform	Suburban	2017-06-21	Aboveground (open area)	OPEN	10	20.6	31	2017-09-01	2017-11-07	0.0225			9500214	6993860	26.3821	6845794	2.11709	0.2884889	77.42	29.08	696189	411375	59.09	387180	55.61	24195	3.48
SL311023	2017	Oslo	Ellingsrudåsen	59.9365	10.9166	Sample	Platform	Suburban	2017-06-21	Underground	CLOSED	10	19	60	2017-09-01	2017-11-07	0.0164			8121520	5942990	26.8242	5278618	11.1791	0.2736172	70.77	22.14	697215	420361	60.29	399582	57.31	20779	2.98
SL311024	2017	Oslo	Lindeberg	59.9328	10.8817	Sample	Platform	Suburban	2017-06-21	Underground	CLOSED	50	15.3	54	2017-09-01	2017-11-07	0.0247			7099282	5756334	18.9167	2414086	58.0621	0.2332325	75.65	28.82	263815	153872	58.33	140010	53.07	13862	5.25
SL311025	2017	Oslo	Helsfyr	59.9126	10.8014	Sample	Platform	Urban	2017-06-21	Underground	CLOSED	50	19.4	41	2017-09-01	2017-11-07	0.0266			8081444	6674288	17.4122	5561580	16.6716	0.2290891	73.54	24.45	654885	400899	61.22	383788	58.6	17111	2.61
SL311026	2017	Oslo	Tøyen	59.9156	10.7758	Sample	Platform	Urban	2017-06-21	Underground	CLOSED	50	20.6	54	2017-09-01	2017-11-07	0.0251			8070196	6517740	19.2369	5587274	14.2759	0.2691741	65.99	19.93	872569	600435	68.81	582619	66.77	17816	2.04
SL311027	2017	Oslo	Majorstuen	59.9302	10.7147	Sample	Platform	Urban	2017-06-21	Aboveground (open area)	OPEN	50	19.1	35	2017-09-01	2017-11-07	0.0352			6855376	5585192	18.5283	5003354	10.4175	0.2128027	74.96	24.11	562219	323518	57.54	313275	55.72	10243	1.82
SL311028	2017	Oslo	Forskningsparken	59.9437	10.7209	Sample	Platform	Suburban	2017-06-21	Aboveground (open area)	OPEN	50	20	36	2017-09-01	2017-11-07	0.02			6809874	5612392	17.5845	5271772	6.06907	0.2189787	76.95	25.71	551948	297281	53.86	262697	47.59	34584	6.27
SL311029	2017	Oslo	Nydalen	59.9494	10.7659	Sample	Platform	Urban	2017-06-21	Underground	CLOSED	50	19.1	39	2017-09-01	2017-11-07	0.0278			7733670	6233322	19.4002	5594080	10.2552	0.2383942	74.26	22.36	648708	427200	65.85	386012	59.5	41188	6.35
SL311030	2017	Oslo	Løren	59.9301	10.7896	Sample	Platform	Suburban	2017-06-21	Underground	CLOSED	10	16.3	57	2017-09-01	2017-11-07	0.008			7341322	5748832	21.6921	4531174	21.181	0.2489366	73.02	25.86	553389	363123	65.62	337728	61.03	25395	4.59
SL335676	2017	Oslo	Vestli	59.972	10.9294	Sample	Platform	Suburban	2017-06-23	Underground	CLOSED	10	20.5	63.2	2017-09-04	2017-11-07	0.0206			7912084	4447686	43.7862	3244794	27.0453	0.1620468	72.54	25.55	394203	243203	61.69	231178	58.64	12025	3.05
SL335677	2017	Oslo	Romsås	59.9626	10.8925	Sample	Platform	Suburban	2017-06-23	Underground	CLOSED	50	16.3	75.3	2017-09-04	2017-11-07	0.0119			9946818	5611432	43.5857	5020616	10.5288	0.2222027	66.11	21.3	776788	282564	36.38	268874	34.61	13690	1.76
SL335678	2017	Oslo	Carl Berners plass	59.9257	10.7796	Sample	Platform	Urban	2017-06-23	Underground	CLOSED	50	15.9	79.2	2017-09-04	2017-11-07	0.0161			7637192	4353050	43.002	3494046	19.7334	0.1810127	69.6	22.95	478406	250394	52.34	239999	50.17	10395	2.17
SL335679	2017	Oslo	Grønland	59.9128	10.7601	Sample	Platform	Urban	2017-06-23	Underground	CLOSED	50	22.7	58.2	2017-09-04	2017-11-07	0.0335			7839950	4822980	38.482	3729826	22.6655	0.187624	70.47	23.79	492477	324746	65.94	307807	62.5	16939	3.44
SL335680	2017	Oslo	Jernbanetorget	59.9123	10.7503	Sample	Platform	Urban	2017-06-23	Underground	CLOSED	50	22.2	58.7	2017-09-04	2017-11-07	0.0403			6057564	3366802	44.4199	2793008	17.0427	0.177306	67.36	20.53	412798	284823	69	279590	67.73	5233	1.27
SL335681	2017	Oslo	Stortinget	59.9134	10.7433	Sample	Platform	Urban	2017-06-23	Underground	CLOSED	50	22	60	2017-09-04	2017-11-15	0.0338			4447320	2235014	49.7447	1731990	22.5065	0.1970905	63.67	19.27	289670	210146	72.55	205442	70.92	4704	1.62
SL335682	2017	Oslo	Nationaltheateret	59.9155	10.7321	Sample	Platform	Urban	2017-06-23	Underground	CLOSED	50	20.9	69.5	2017-09-04	2017-11-15	0.0553			6785282	3835028	43.4802	3423332	10.7351	0.1776501	69.94	22.96	465091	297515	63.97	288880	62.11	8635	1.86
SL335683	2017	Oslo	Montebello	59.9348	10.6664	Sample	Platform	Suburban	2017-06-23	Aboveground (open area)	OPEN	10	18	68.2	2017-09-04	2017-11-15	0.0305			7670334	3823404	50.1534	3779820	1.13993	0.1873352	74.71	25.21	432376	232047	53.67	224202	51.85	7845	1.81
SL335684	2017	Oslo	Ellingsrudåsen	59.9365	10.9166	Sample	Platform	Suburban	2017-06-23	Underground	CLOSED	10	20.1	66.3	2017-09-04	2017-11-15	0.0272			9009002	5255876	41.6597	4587090	12.7245	0.1963876	71.13	23.69	597867	396343	66.29	379080	63.41	17263	2.89
SL335685	2017	Oslo	Lindeberg	59.9328	10.8817	Sample	Platform	Suburban	2017-06-23	Underground	CLOSED	50	16.3	76.4	2017-09-04	2017-11-15	0.0143			5948372	3326528	44.0767	2861026	13.9936	0.2060585	71.25	23.06	370848	259700	70.03	252520	68.09	7180	1.94
SL335686	2017	Oslo	Helsfyr	59.9126	10.8014	Sample	Platform	Urban	2017-06-23	Underground	CLOSED	50	20.3	63.3	2017-09-04	2017-11-15	0.0538			7852720	4409874	43.8427	3694640	16.2189	0.1853977	68.25	21.26	532827	334261	62.73	314337	58.99	19924	3.74
SL335687	2017	Oslo	Tøyen	59.9156	10.7758	Sample	Platform	Urban	2017-06-23	Underground	CLOSED	50	21	64.6	2017-09-04	2017-11-15	0.0494			7357334	4106814	44.1807	3252376	20.8054	0.1777899	65.1	20.44	518461	291353	56.2	273544	52.76	17809	3.43
SL335688	2017	Oslo	Majorstuen	59.9302	10.7147	Sample	Platform	Urban	2017-06-23	Aboveground (open area)	OPEN	50	18.5	64.4	2017-09-04	2017-11-15	0.0353			7957340	5264892	33.836	3864434	26.5999	0.1709933	75.71	24.22	414549	236469	57.04	227907	54.98	8562	2.07
SL335689	2017	Oslo	Forskningsparken	59.9437	10.7209	Sample	Platform	Suburban	2017-06-23	Aboveground (open area)	OPEN	10	20	59.7	2017-09-04	2017-11-15	0.0237			7179602	4048258	43.6145	3907518	3.47656	0.1632719	79.64	25.83	350942	162110	46.19	150715	42.95	11395	3.25
SL335690	2017	Oslo	Nydalen	59.9494	10.7659	Sample	Platform	Suburban	2017-06-23	Underground	CLOSED	50	18.6	64.6	2017-09-04	2017-11-15	0.0378			8606536	4971400	42.2369	4034708	18.8416	0.170907	74.15	24.18	466289	294042	63.06	269790	57.86	24252	5.2
SL335691	2017	Oslo	Løren	59.9301	10.7896	Sample	Platform	Suburban	2017-06-23	Underground	CLOSED	50	16.1	69.3	2017-09-04	2017-11-16	0.0287			9287208	5029490	45.845	3404368	32.3119	0.2409868	66.35	23.65	522190	309646	59.3	291504	55.82	18142	3.47
SL335692	2017	Oslo	Vestli	59.972	10.9294	Sample	Platform	Suburban	2017-06-26	Underground	CLOSED	10	19.3	57.9	2017-09-04	2017-11-16	0.0204			8991986	5166580	42.5424	3826290	25.9415	0.2117982	68.75	23.13	541865	395726	73.03	377501	69.67	18225	3.36
SL335693	2017	Oslo	Romsås	59.9626	10.8925	Sample	Platform	Suburban	2017-06-26	Underground	CLOSED	10	15.7	67.9	2017-09-04	2017-11-16	0.0182			6102478	3504370	42.5746	3130512	10.6683	0.2145569	73.15	24.74	379379	250883	66.13	244046	64.33	6837	1.8
SL335694	2017	Oslo	Carl Berners plass	59.9257	10.7796	Sample	Platform	Urban	2017-06-26	Underground	CLOSED	50	16	76.7	2017-09-04	2017-11-16	0.0231			9772728	5268250	46.0923	4238724	19.5421	0.2071504	66.65	23.15	644223	397739	61.74	379257	58.87	18482	2.87
SL335695	2017	Oslo	Grønland	59.9128	10.7601	Sample	Platform	Urban	2017-06-26	Underground	CLOSED	50	23.2	43.8	2017-09-04	2017-11-16	0.0491			8978778	5397440	39.8867	3978876	26.2822	0.1910122	67.4	22	584566	406260	69.5	391778	67.02	14482	2.48
SL335696	2017	Oslo	Jernbanetorget	59.9123	10.7503	Sample	Platform	Urban	2017-06-26	Underground	CLOSED	50	22.5	43.7	2017-09-04	2017-11-16	0.0874			15192306	8927228	41.2385	6416966	28.1192	0.208157	68.99	23.54	890061	614642	69.06	589470	66.23	25172	2.83
SL335697	2017	Oslo	Stortinget	59.9134	10.7433	Sample	Platform	Urban	2017-06-26	Underground	CLOSED	50	22.1	43.3	2017-09-04	2017-11-16	0.022			9800096	5832118	40.4892	3814184	34.6004	0.1946613	68.5	23.02	542253	358038	66.03	339737	62.65	18301	3.37
SL335698	2017	Oslo	Nationaltheateret	59.9155	10.7321	Sample	Platform	Urban	2017-06-26	Underground	CLOSED	50	21.1	55.6	2017-09-04	2017-11-16	0.0341			6801454	4517558	33.5795	3332570	26.2307	0.1701514	72.84	24.87	400470	264554	66.06	250643	62.59	13911	3.47
SL335699	2017	Oslo	Montebello	59.9348	10.6664	Sample	Platform	Suburban	2017-06-26	Aboveground (open area)	OPEN	10	19.7	41.2	2017-09-04	2017-11-16	0.0099			7948098	4141608	47.8918	3708870	10.4486	0.2104123	82.07	33.16	289946	179497	61.91	156432	53.95	23065	7.95
SL335700	2017	Oslo	Ellingsrudåsen	59.9365	10.9166	Sample	Platform	Suburban	2017-06-26	Underground	CLOSED	10			2017-09-04	2017-11-16	0.0119			9135500	5594788	38.7577	4139102	26.0186	0.1997295	71.83	25.97	519689	341394	65.69	320845	61.74	20549	3.95
SL335701	2017	Oslo	Lindeberg	59.9328	10.8817	Sample	Platform	Suburban	2017-06-26	Underground	CLOSED	50	15.3	65.1	2017-09-04	2017-11-16	0.0324			9228400	5417932	41.2907	4107160	24.1932	0.2344585	77.17	31.05	411495	273157	66.38	253015	61.49	20142	4.89
SL335702	2017	Oslo	Helsfyr	59.9126	10.8014	Sample	Platform	Urban	2017-06-26	Underground	CLOSED	50	19.3	45	2017-09-04	2017-11-16	0.059			8467884	5119482	39.5424	4046942	20.9502	0.1899333	76.07	28.58	424163	276450	65.18	253797	59.83	22653	5.34
SL335703	2017	Oslo	Tøyen	59.9156	10.7758	Sample	Platform	Urban	2017-06-26	Underground	CLOSED	50	20.2	56.3	2017-09-04	2017-11-16	0.0606			7386052	4407384	40.3283	2860906	35.0883	0.1589204	74	26.56	329807	219695	66.61	195508	59.28	24187	7.33
SL335704	2017	Oslo	Majorstuen	59.9302	10.7147	Sample	Platform	Urban	2017-06-26	Aboveground (open area)	OPEN	50	20.3	35.5	2017-09-04	2017-11-16	0.0773			8120762	5236392	35.5185	2724752	47.9651	0.1792516	75.39	27.16	297418	165131	55.52	154035	51.79	11096	3.73
SL335705	2017	Oslo	Forskningsparken	59.9437	10.7209	Sample	Platform	Suburban	2017-06-26	Aboveground (open area)	OPEN	10	18.1	46.6	2017-09-04	2017-11-16	0.0218			7840180	4931396	37.101	4778472	3.10103	0.2161197	75.17	30.99	542529	213216	39.3	184930	34.09	28286	5.21
SL335706	2017	Oslo	Nydalen	59.9494	10.7659	Sample	Platform	Suburban	2017-06-26	Underground	CLOSED	50	18.7	47.2	2017-09-04	2017-11-16	0.0364			7484888	4604456	38.4833	4035188	12.3634	0.1808731	74.6	23.73	457462	281010	61.43	271911	59.44	9099	1.99
SL335707	2017	Oslo	Løren	59.9301	10.7896	Sample	Platform	Suburban	2017-06-26	Underground	CLOSED	50	16.3	56.8	2017-09-04	2017-11-16	0.0089			8341072	4431092	46.8762	3343848	24.5367	0.192304	73.48	27.73	393039	250977	63.86	234448	59.65	16529	4.21
SL335708	2017	Oslo	Vestli	59.972	10.9294	Sample	Platform	Suburban	2017-06-27	Underground	CLOSED	10			2017-09-06	2017-11-16	0.0216			8035006	4943798	38.4718	3754546	24.0554	0.1724387	74.74	26.79	419857	278558	66.35	265221	63.17	13337	3.18
SL335709	2017	Oslo	Romsås	59.9626	10.8925	Sample	Platform	Suburban	2017-06-27	Underground	CLOSED	10			2017-09-06	2017-11-16	0.0105			7788636	4359714	44.0247	3811942	12.5644	0.1719642	78.41	27.87	361385	224568	62.14	211135	58.42	13433	3.72
SL335710	2017	Oslo	Carl Berners plass	59.9257	10.7796	Sample	Platform	Urban	2017-06-27	Underground	CLOSED	50	15.6	71.6	2017-09-06	2017-11-16	0.0116			9058386	5090010	43.8089	3943594	22.5229	0.1674288	72.47	23.79	483855	263267	54.41	247185	51.09	16082	3.32
SL335711	2017	Oslo	Grønland	59.9128	10.7601	Sample	Platform	Urban	2017-06-27	Underground	CLOSED	50	22.2	35.8	2017-09-06	2017-11-16	0.0353			7699168	4662466	39.442	3443612	26.1418	0.1826542	68.86	22.02	479188	304508	63.55	291275	60.79	13233	2.76
SL335712	2017	Oslo	Jernbanetorget	59.9123	10.7503	Sample	Platform	Urban	2017-06-27	Underground	CLOSED	50	22.2	37.7	2017-09-06	2017-11-17	0.087			7499768	4410698	41.1889	3624472	17.8254	0.171727	69.83	21.71	485576	336491	69.3	326049	67.15	10442	2.15
SL335713	2017	Oslo	Stortinget	59.9134	10.7433	Sample	Platform	Urban	2017-06-27	Underground	CLOSED	50	21.3	37.6	2017-09-06	2017-11-17	0.0292			7552904	4290028	43.2003	3122648	27.2115	0.1744217	68.16	22.07	448167	319313	71.25	307221	68.55	12092	2.7
SL335714	2017	Oslo	Nationaltheateret	59.9155	10.7321	Sample	Platform	Urban	2017-06-27	Underground	CLOSED	50	20.2	53.7	2017-09-06	2017-11-17	0.0534			7016634	3638282	48.1478	3144722	13.5657	0.1760796	72.06	22.58	395548	256851	64.94	250577	63.35	6274	1.59
SL335715	2017	Oslo	Montebello	59.9348	10.6664	Sample	Platform	Suburban	2017-06-27	Aboveground (open area)	OPEN	10	18.4	28.9	2017-09-06	2017-11-17	0.0214			7484432	4085902	45.408	3781538	7.44913	0.203183	79.45	32.5	350352	203180	57.99	177190	50.57	25990	7.42
SL335716	2017	Oslo	Ellingsrudåsen	59.9365	10.9166	Sample	Platform	Suburban	2017-06-27	Underground	CLOSED	50	19.7	57.2	2017-09-06	2017-11-17	0.0322			5676468	3458348	39.0757	2840196	17.8742	0.1806584	71.43	22.73	363828	232149	63.81	220676	60.65	11473	3.15
SL335717	2017	Oslo	Lindeberg	59.9328	10.8817	Sample	Platform	Suburban	2017-06-27	Underground	CLOSED	50	15.3	60.7	2017-09-06	2017-11-17	0.0235			7432484	4263546	42.6363	3698110	13.2621	0.2031299	76.09	27.64	393994	251540	63.84	236856	60.12	14684	3.73
SL335718	2017	Oslo	Helsfyr	59.9126	10.8014	Sample	Platform	Urban	2017-06-27	Underground	CLOSED	50	19.8	37	2017-09-06	2017-11-17	0.0344			5923652	3577992	39.5982	2668200	25.4274	0.1738292	77.87	30.64	253917	157886	62.18	141769	55.83	16117	6.35
SL335719	2017	Oslo	Tøyen	59.9156	10.7758	Sample	Platform	Urban	2017-06-27	Underground	CLOSED	50	20.6	49.8	2017-09-06	2017-11-17	0.0525			6948292	4112036	40.8195	2811256	31.6335	0.1620034	74.41	25.9	315252	203636	64.59	190728	60.5	12908	4.09
SL335720	2017	Oslo	Majorstuen	59.9302	10.7147	Sample	Platform	Urban	2017-06-27	Aboveground (open area)	OPEN	50	17.3	26.9	2017-09-06	2017-11-17	0.0179			9103346	4852928	46.6907	4205854	13.3337	0.1993998	77.39	28.22	417124	283695	68.01	247620	59.36	36075	8.65
SL335721	2017	Oslo	Forskningsparken	59.9437	10.7209	Sample	Platform	Suburban	2017-06-27	Aboveground (open area)	OPEN	10	17.5	28.8	2017-09-06	2017-11-17	0.0115			5271156	2526524	52.0689	2116458	16.2304	0.1714249	81.99	32.9	162887	93973	57.69	75428	46.31	18545	11.39
SL335722	2017	Oslo	Nydalen	59.9494	10.7659	Sample	Platform	Urban	2017-06-27	Underground	CLOSED	50	17.9	39.6	2017-09-06	2017-11-17	0.0383			7033572	4056296	42.3295	2537014	37.4549	0.1826435	73.68	27.49	295424	202703	68.61	180633	61.14	22070	7.47
SL335723	2017	Oslo	Løren	59.9301	10.7896	Sample	Platform	Suburban	2017-06-27	Underground	CLOSED	50	15.3	40.1	2017-09-06	2017-11-17	0.0102			9841270	6088178	38.1363	4061370	33.2909	0.2299288	67.72	24.77	595713	428252	71.89	408726	68.61	19526	3.28
SL335732	2017	Lab	Lab control (filter blank lab)			Negative									2017-09-08	2017-12-11	0.0263			2621198	224766	91.4251	196658	12.5055	NA	12.45	5.13	84726	78478	92.63	77813	91.84	555	0.66
SL335733	2017	Lab	Lab control (filter blank lab)			Negative										2017-11-06	0.0082			954146	158662	83.3713	145526	8.27924	NA	7.69	3.01	66479	63813	95.99	63584	95.65	186	0.28
SL335734	2017	Lab	Reagents blank			Negative										2017-11-07	-			1348274	109902	91.8487	86594	21.208	NA	28.58	8.28	30128	24843	82.46	24233	80.43	588	1.95
SL335735	2017	Lab	Reagents blank			Negative										2017-11-07	-			1501358	132448	91.1781	84614	36.1153	NA	23.54	7.93	31646	27179	85.88	26696	84.36	454	1.43
SL335736	2017	Oslo	Grønland			Negative										2017-11-15	-			2919726	461336	84.1993	425910	7.679	0.6808976	13.91	4.74	180044	172541	95.83	171323	95.16	949	0.53
SL335737	2017	Oslo	Helsfyr			Negative										2017-11-16	-			1724414	546406	68.3135	514478	5.84327	0.7909279	8.91	3.17	231285	222969	96.4	221992	95.98	584	0.25
SL335738	2017	Denver	Denver International Airport Train Station			Negative	Indoor		2017-06-23	Underground	CLOSED					2017-11-16	-			788954	108132	86.2943	88596	18.0668	NA	35.77	11.01	27733	21217	76.5	20864	75.23	353	1.27
SL335739	2017	Denver	Union Station	39.7526509	-105.001685	Sample	Atrium (indoor station)		2017-06-23	Underground	CLOSED	200			2017-09-07	2017-11-06	0.026			7986022	5472186	31.4779	5326180	2.66815	0.1826113	79.02	31.28	481162	214513	44.58	185707	38.6	28806	5.99
SL335740	2017	Lab				Positive										2017-11-17	-			2383112	1123084	52.8732	1111480	1.03323	0.3727251	3.71	2.14	532501	2130	0.4
SL335741	2017	Lab				Positive										2017-11-17	-			2651758	1180636	55.4772	1169090	0.977947	0.4405247	3.84	2.19	559423	2238	0.4
SL335742	2017	Denver	Boulder Junction	40.0258734	-105.2510194	Sample	Station, South		2017-06-22	Underground	CLOSED	10			2017-09-07	2017-11-06	0			9226192	3762392	59.2205	1912412	49.1703	0.4570334	45.35	16.78	497774	445886	89.58	434825	87.35	10742	2.16
SL335743	2017	Denver	Boulder Junction	40.0258734	-105.2510194	Sample	Station, North		2017-06-22	Underground	CLOSED	10			2017-09-07	2017-11-06	0.0077			8309132	4648378	44.057	2883900	37.959	0.3614762	57.69	24.46	573539	455248	79.38	438216	76.41	17032	2.97
SL335744	2017	Denver	Boulder Junction	40.0258734	-105.2510194	Sample	Bus area		2017-06-22	Underground	CLOSED	10			2017-09-07	2017-11-06	0.0172			4948796	2233434	54.8691	2151192	3.68231	0.2767337	65.87	27.57	338782	168269	49.67	162798	48.05	5471	1.61
SL335745	2017	Denver	Boulder Junction	40.0258734	-105.2510194	Sample	Station		2017-06-22	Underground	CLOSED	10			2017-09-07	2017-11-06	0.0093			10235654	4669586	54.3792	3536000	24.2759	0.273545	66.42	29.99	547006	411085	75.15	400135	73.15	10950	2
SL335746	2017	Denver	Boulder Junction	40.0258734	-105.2510194	Sample	Station		2017-06-22	Underground	CLOSED	10			2017-09-07	2017-11-06	0.0151			9063236	4932894	45.5725	3920072	20.532	0.3124074	61.82	26.65	686825	582209	84.77	553170	80.54	29039	4.23
SL335747	2017	Denver	Denver International Airport Train Station	39.8501278	-104.6739062	Sample	Platform		2017-06-23	Aboveground (Mixed Area)		200			2017-09-07	2017-11-06	0.173			9161878	5015156	45.2606	4887286	2.54967	0.2636158	68.61	25.5	698344	150964	21.62	135482	19.4	15482	2.22
SL335748	2017	Denver	Denver International Airport Train Station	39.8501278	-104.6739062	Sample	Platform		2017-06-23	Aboveground (Mixed Area)		200			2017-09-07	2017-11-06	0.143			8918394	4892316	45.1435	4822732	1.42231	0.2469358	67.94	23.29	710829	141607	19.92	127845	17.99	13762	1.94
SL335751	2017	Denver	Union Station	39.7526509	-105.001685	Sample	Safety walkway between Tracks 4 & 5		2017-06-23	Aboveground (open area)	OPEN	100			2017-09-07	2017-11-06	0.107			8343416	4858232	41.7717	4814902	0.891888	0.190382	79.18	27.11	435334	111531	25.62	89867	20.64	21664	4.98
SL335752	2017	Denver	Union Station	39.7526509	-105.001685	Sample	Between touch-screen ticket booths		2017-06-23	Aboveground (open area)	OPEN	100			2017-09-07	2017-11-06	0.147			8460824	5365680	36.5821	5246000	2.23047	0.1952369	79.19	28.58	469130	146677	31.27	119588	25.49	27089	5.77
SL335753	2017	Denver	Union Station	39.7526509	-105.001685	Sample	Atrium (indoor station)		2017-06-23	Underground	CLOSED	200			2017-09-07	2017-11-06	0			10643524	6084616	42.8327	3498218	42.5072	0.2399627	64.31	22.6	568004	382148	67.28	363801	64.05	18347	3.23
SL335754	2017	Denver	Union Station			Negative			2017-06-23							2017-11-17	-			1849798	128146	93.0724	107498	16.1129	NA	21.49	6.71	41479	35767	86.23	35044	84.49	684	1.65
SL335755	2017	Denver	Union Station	39.7526509	-105.001685	Sample	Atrium (indoor station)		2017-06-23	Underground	CLOSED	200			2017-09-07	2017-11-06	0.0385			8510764	5605864	34.1321	4284280	23.575	0.1840264	72.79	29.9	512454	319203	62.29	292960	57.17	26243	5.12
SL335756	2017	Denver	Blake & 38th	39.7721355	-104.9717774	Sample	Station outdoor		2017-06-27	Aboveground (open area)	OPEN	200			2017-09-07	2017-11-06	0.0136			8836478	5440908	38.4267	4989916	8.28891	0.2190525	77.09	30.79	493851	316000	63.99	279430	56.58	36570	7.41
SL335757	2017	Denver	Union Station	39.7526509	-105.001685	Sample	Bus pickup/ Terminal (Underground / Enclosed Area) - gate 18		2017-06-26	Underground	CLOSED	50			2017-09-07	2017-11-06	0.033			9916252	6300836	36.4595	5394966	14.377	0.2150639	69.63	24.68	730020	480739	65.85	452929	62.04	27810	3.81
SL335758	2017	Denver	Union Station	39.7526509	-105.001685	Sample	Downstairs waiting area		2017-06-26	Underground	CLOSED	50			2017-09-07	2017-11-06	0.0105			8533650	5344566	37.3707	2707698	49.3374	0.1779619	67.62	24.23	392270	263885	67.27	253324	64.58	10561	2.69
SL335759	2017	Denver	Union Station	39.7526509	-105.001685	Sample	Safety walkway between Tracks 4 & 5		2017-06-26	Aboveground (open area)	OPEN	100			2017-09-07	2017-11-06	0.0687			7368860	4779050	35.1453	4704566	1.55855	0.3207077	85	40.76	304749	162192	53.22	70908	23.27	91284	29.95
SL335760	2017	Denver	Union Station	39.7526509	-105.001685	Sample	Between touch-screen ticket booths		2017-06-26	Aboveground (open area)	OPEN	100			2017-09-07	2017-11-06	0.0863			8527184	5333606	37.4517	5257170	1.4331	0.3083567	78.96	32.5	483333	272972	56.48	143464	29.68	129508	26.79
SL335761	2017	Denver	Union Station	39.7526509	-105.001685	Sample	Between benches at main entrance		2017-06-26	Aboveground (closed area)	CLOSED	100			2017-09-07	2017-11-06	0.0319			8897874	5997404	32.5973	3948452	34.164	0.2147365	71.93	29.11	493524	313239	63.47	273507	55.42	39732	8.05
SL335762	2017	Denver	Union Station	39.7526509	-105.001685	Sample	Between benches at main entrance		2017-06-26	Aboveground (closed area)	CLOSED	100			2017-09-07	2017-11-06	0.0219			7101902	4844148	31.7908	3587070	25.9504	0.1975057	72.55	30.41	433133	265843	61.38	234915	54.24	30928	7.14
SL335763	2017	Denver	Denver International Airport Train Station	39.8501278	-104.6739062	Sample	Service room (Wheelchairs, Information Booth, Telephone)		2017-06-27	Aboveground (closed area)	CLOSED	100			2017-09-07	2017-11-06	0.0146			6377294	4068244	36.2074	1966240	51.6686	0.2347413	60.75	24.15	355191	249717	70.3	231095	65.06	18622	5.24
SL335764	2017	Denver	Denver International Airport Train Station	39.8501278	-104.6739062	Sample	Service room (Wheelchairs, Information Booth, ATM)		2017-06-27	Aboveground (closed area)	CLOSED	100			2017-09-07	2017-11-06	0.0193			7144270	4735474	33.7165	3126792	33.9709	0.3101021	55.6	20.44	648805	496543	76.53	479455	73.9	17088	2.63
SL335765	2017	Denver	Boulder Central	40.016993	-105.276446	Sample	Corner of waiting room underneath fan		2017-06-27	Aboveground (closed area)	CLOSED	50			2017-09-07	2017-11-06	0.021			7258876	4722368	34.9435	3173386	32.801	0.1788218	73.03	28.56	381173	269038	70.58	254312	66.72	14726	3.86
SL335766	2017	Denver	Boulder Central	40.016993	-105.276446	Sample	Room separating indoor waiting area from outdoor bus terminal with 2x sets of automatic doors		2017-06-27	Aboveground (closed area)	CLOSED	50			2017-09-07	2017-11-06	0.0081			6713584	4997248	25.5651	1276408	74.4578	0.2719441	63.36	27.5	215895	168364	77.98	159111	73.7	9253	4.29
SL335767	2017	Denver	Boulder Central	40.016993	-105.276446	Sample	Covered area for bike parking, waiting benches, and bus pickup		2017-06-27	Aboveground (Mixed Area)		50			2017-09-07	2017-11-06	0.0554			7458900	4894754	34.377	4812502	1.68041	0.1785961	74.48	26.53	542410	368905	68.01	353577	65.19	15328	2.83
SL335768	2017	Denver	Denver International Airport Train Station	39.8501278	-104.6739062	Sample	Top of smart ticket station		2017-06-29	Aboveground (Mixed Area)		100			2017-09-07	2017-11-06	0.0421			6453296	4149306	35.7025	3931180	5.25693	0.3166671	63.67	24.72	660920	189502	28.67	170334	25.77	19168	2.9
SL335769	2017	Denver	Denver International Airport Train Station	39.8501278	-104.6739062	Sample	Next to security booth, between smart card tap stations; walkway to trains		2017-06-29	Aboveground (Mixed Area)		100			2017-09-07	2017-11-06	0.0489			7445664	4818418	35.2856	4395506	8.77699	0.1994211	75.02	29.53	481535	275192	57.15	243950	50.66	31242	6.49
SL335770	2017	Denver	Denver International Airport Train Station	39.8501278	-104.6739062	Sample	Top of ATM		2017-06-29	Aboveground (closed area)	CLOSED	50			2017-09-07	2017-11-06	0.0108			8016942	4780860	40.3655	3773768	21.0651	0.3149353	63.8	25.95	627289	468345	74.66	453045	72.22	15300	2.44
SL335771	2017	Denver	Denver International Airport Train Station	39.8501278	-104.6739062	Sample	Near storage area for extra wheelchairs		2017-06-29	Aboveground (closed area)	CLOSED	50			2017-09-07	2017-11-06	0.0142			8112414	5206960	35.8149	4252590	18.3287	0.2388962	65.98	24.69	661204	411398	62.22	397954	60.19	13444	2.03
SL342363	2017	New York	72nd St.	40.775594	-73.97641	Sample	Platform	Urban	2017-06-21	Underground	CLOSED				2017-11-01	2017-11-22	0.122			11041128	5258338	52.375	3080100	41.4245	0.1962385	55.16	13.1	641029	372430	58.1	367096	57.27	5334	0.83
SL342364	2017	New York	63rd St.	40.626472	-73.996895	Sample	Platform	Urban	2017-06-21	Underground	CLOSED				2017-11-01	2017-11-22	0.0679			12234732	5653600	53.7906	5256428	7.02512	0.2144196	57.18	13.97	1038734	622841	59.96	612747	58.99	10094	0.97
SL342365	2017	New York	57th St	40.764664	-73.980658	Sample	Platform	Urban	2017-06-21	Underground	CLOSED				2017-11-01	2017-11-22	0.0661			11216966	5321012	52.5628	4520450	15.0453	0.1713602	59.2	16.11	832794	492149	59.1	473494	56.86	18655	2.24
SL342366	2017	New York	68th St.	40.768141	-73.96387	Sample	Platform	Urban	2017-06-21	Underground	CLOSED				2017-11-01	2017-11-22	0.102			8526802	4044628	52.5657	3585478	11.3521	0.1428694	62.12	17.94	615557	358193	58.19	345192	56.08	13001	2.11
SL342367	2017	New York	77th St.	40.77362	-73.959874	Sample	Platform	Urban	2017-06-21	Underground	CLOSED				2017-11-01	2017-11-22	0.152			12730150	6430484	49.4862	6305044	1.95071	0.3117752	60.13	12.48	1172860	606183	51.68	603627	51.47	2556	0.22
SL342368	2017	New York	72nd St.	40.775594	-73.97641	Sample	Platform	Urban	2017-06-22	Underground	CLOSED				2017-11-01	2017-11-22	0.0542			9820028	4526556	53.9049	4012668	11.3527	0.173743	57.44	14.85	785704	492846	62.73	481494	61.28	11352	1.44
SL342369	2017	New York	63rd St.	40.626472	-73.996895	Sample	Platform	Urban	2017-06-22	Underground	CLOSED				2017-11-01	2017-11-22	0.0392			8501452	3600582	57.6474	2710286	24.7264	0.1540891	58.82	15.87	508725	295461	58.08	287458	56.51	8003	1.57
SL342370	2017	New York	68th St.	40.768141	-73.96387	Sample	Platform	Urban	2017-06-22	Underground	CLOSED				2017-11-01	2017-11-22	0.048			5566046	2505730	54.9819	1991122	20.5372	0.1402112	63.36	17.71	329037	188702	57.35	180770	54.94	7932	2.41
SL342371	2017	New York	77th St.	40.77362	-73.959874	Sample	Platform	Urban	2017-06-22	Underground	CLOSED				2017-11-01	2017-11-22	0.0508			9042914	4006312	55.6967	3246414	18.9675	0.1447121	61.19	16.17	571526	334887	58.6	326795	57.18	8092	1.42
SL342372	2017	New York	59th St.	40.762526	-73.967967	Sample	Platform	Urban	2017-06-22	Underground	CLOSED				2017-11-01	2017-11-22	0.038			9056120	3807590	57.9556	3110748	18.3014	0.1261251	64.41	17.54	496424	291030	58.63	285886	57.59	5144	1.04
SL342373	2017	New York	Grand Central 42nd St.	40.751776	-73.976848	Sample	Platform	Urban	2017-06-22	Underground	CLOSED				2017-11-01	2017-11-22	0.0742			6957588	3130340	55.0083	2029832	35.1562	0.1434071	55.05	15.4	417040	270310	64.82	263274	63.13	7036	1.69
SL342374	2017	New York	51st St.	40.762456	-73.985984	Sample	Platform	Urban	2017-06-22	Underground	CLOSED				2017-11-01	2017-11-22	0.0674			7007344	3167656	54.7952	2420474	23.5879	0.1330365	58.53	16.56	452820	293291	64.77	288168	63.64	5123	1.13
SL342375	2017	New York	33rd St.	40.746081	-73.982076	Sample	Platform	Urban	2017-06-22	Underground	CLOSED				2017-11-01	2017-11-22	0.0596			13987672	6525170	53.3506	5844988	10.424	0.1693307	62.45	17.23	989817	601832	60.8	587967	59.4	13865	1.4
SL342376	2017	New York	86th St.	40.779492	-73.955589	Sample	Platform	Urban	2017-06-22	Underground	CLOSED				2017-11-01	2017-11-22	0.113			10416972	4922982	52.7408	3999316	18.7623	0.1437801	60.69	17.11	706076	428635	60.71	414723	58.74	13912	1.97
SL342377	2017	New York	96th St.	40.793919	-73.972323	Sample	Platform	Urban	2017-06-22	Underground	CLOSED				2017-11-01	2017-11-22	0.07			15652240	6750972	56.869	5489346	18.6881	0.1780587	60.24	16.72	986824	572163	57.98	557198	56.46	14965	1.52
SL342378	2017	New York	28th St.	40.747215	-73.993365	Sample	Platform	Urban	2017-06-22	Underground	CLOSED				2017-11-01	2017-11-22	0.112			10327156	4854320	52.9946	2810236	42.1086	0.1372178	63.63	17.58	456791	271092	59.35	263149	57.61	7943	1.74
SL342379	2017	New York	68th St.	40.768141	-73.96387	Sample	Platform	Urban	2017-06-23	Underground	CLOSED				2017-11-01	2017-11-22	0.0348			10696740	4302138	59.7808	3343956	22.2722	0.1314335	64.22	19.1	529111	313774	59.3	305180	57.68	8594	1.62
SL342380	2017	New York	57th St.	40.764664	-73.980658	Sample	Platform	Urban	2017-06-23	Underground	CLOSED				2017-11-01	2017-11-22	0.03			10770336	4066730	62.2414	3093070	23.9421	0.1581705	63.5	18.25	503234	293585	58.34	282420	56.12	11165	2.22
SL342381	2017	New York	77th St.	40.77362	-73.959874	Sample	Platform	Urban	2017-06-23	Underground	CLOSED				2017-11-01	2017-11-22	0.0398			13548170	5549020	59.0423	4140344	25.386	0.1578335	61.25	16.7	712352	417503	58.61	405040	56.86	12463	1.75
SL342382	2017	New York	59th St.	40.762526	-73.967967	Sample	Platform	Urban	2017-06-23	Underground	CLOSED				2017-11-01	2017-11-22	0.0344			12095498	5067508	58.1042	3849912	24.0275	0.1346045	64.25	18.78	607257	370834	61.07	358035	58.96	12799	2.11
SL342383	2017	New York	Grand Central 42nd St.	40.751776	-73.976848	Sample	Platform	Urban	2017-06-23	Underground	CLOSED				2017-11-01	2017-11-22	0.088			14112024	6541888	53.6432	2687170	58.9236	0.1562453	59.75	18.62	487860	305065	62.53	292039	59.86	13026	2.67
SL342384	2017	New York	TIME SQUARE - 42ND STREET	40.755983	-73.986229	Sample	Platform	Urban	2017-06-23	Underground	CLOSED				2017-11-01	2017-11-22	0.035			10777846	4495318	58.2911	3508294	21.9567	0.1505328	60.21	17.14	632052	376635	59.59	368200	58.25	8435	1.33
SL342385	2017	New York	51st St.	40.762456	-73.985984	Sample	Platform	Urban	2017-06-23	Underground	CLOSED				2017-11-01	2017-11-22	0.0482			9729650	4246600	56.354	2637842	37.8834	0.1413981	60.78	17.34	464008	280388	60.43	272564	58.74	7824	1.69
SL342386	2017	New York	33rd St.	40.746081	-73.982076	Sample	Platform	Urban	2017-06-23	Underground	CLOSED				2017-11-01	2017-11-22	0.0574			13037080	6191948	52.5051	5705368	7.85827	0.1710365	62.14	18.12	970196	587747	60.58	566967	58.44	20780	2.14
SL342387	2017	New York	Union Square 14th St.	40.734789	-73.99073	Sample	Platform	Urban	2017-06-23	Underground	CLOSED				2017-11-01	2017-11-22	0.0678			13247274	6109294	53.8826	5438656	10.9773	0.2133418	70.19	28.05	719560	425561	59.14	409467	56.91	16094	2.24
SL342388	2017	New York	39th St. Herald Sq.	40.750373	-73.991057	Sample	Platform	Urban	2017-06-23	Underground	CLOSED				2017-11-01	2017-11-22	0.0448			12327144	5508506	55.314	4299998	21.9389	0.1603757	62.51	17.41	724651	479218	66.13	470721	64.96	8497	1.17
SL342389	2017	New York	86th St.	40.779492	-73.955589	Sample	Platform	Urban	2017-06-23	Underground	CLOSED				2017-11-01	2017-11-22	0.0534			10439262	4538012	56.5294	3047714	32.8403	0.146673	60.8	17.35	539534	332928	61.71	320255	59.36	12673	2.35
SL342390	2017	New York	Canal St.	40.720824	-74.005229	Sample	Platform	Urban	2017-06-23	Underground	CLOSED				2017-11-01	2017-11-22	0.0364			9979824	4583252	54.0748	3697180	19.3328	0.1527591	58.1	16.08	700020	451008	64.43	441430	63.06	9578	1.37
SL342391	2017	New York	28th St.	40.747215	-73.993365	Sample	Platform	Urban	2017-06-23	Underground	CLOSED				2017-11-01	2017-11-22	0.0488			14234746	6327750	55.5472	5491434	13.2166	0.1694171	61.59	16.25	945744	591722	62.57	583024	61.65	8698	0.92
SL342392	2017	London	Warren Street	51.5245	-0.1381	Sample	Platform	Urban	2017-06-21	Underground	CLOSED				2017-11-23	2017-11-24	0.0567			8559220	4009504	53.1557	3472978	13.3814	0.1716514	59.2	17.85	645882	420602	65.12	400454	62	20148	3.12
SL342393	2017	London	Euston	51.5277	-0.13303	Sample	Platform	Urban	2017-06-21	Underground	CLOSED				2017-11-23	2017-11-24	0.0617			11910942	5625556	52.7698	4949008	12.0263	0.1698167	60.81	17.91	882334	578246	65.54	555213	62.93	23033	2.61
SL342394	2017	London	King’s Cross St. Pancras	51.5306	-0.12399	Sample	Platform	Urban	2017-06-21	Underground	CLOSED				2017-11-23	2017-11-24	0.094			13254208	6236072	52.9502	5339856	14.3715	0.1994105	62.56	20.37	904778	600634	66.38	566334	62.59	34300	3.79
SL342395	2017	London	Highbury & Islington	51.545	-0.10752	Sample	Platform	Urban	2017-06-21	Underground	CLOSED				2017-11-23	2017-11-24	0.0534			11260232	5236726	53.4936	4606264	12.0392	0.1759182	62.56	19.52	783142	508129	64.88	477542	60.98	30587	3.91
SL342396	2017	London	Finsbury Park	51.565	-0.10543	Sample	Platform	Urban	2017-06-21	Underground	CLOSED				2017-11-23	2017-11-24	0.0788			7455404	3537518	52.551	2959004	16.3537	0.1542852	63.73	18.29	483477	315007	65.15	305103	63.11	9904	2.05
SL342397	2017	London	Warren Street	51.5245	-0.1381	Sample	Platform	Urban	2017-06-21	Underground	CLOSED				2017-11-23	2017-11-24	0.0642			8658488	4055784	53.1583	3608936	11.0175	0.1656546	60.73	18.65	643347	409625	63.67	388069	60.32	21556	3.35
SL342398	2017	London	Oxford Circus	51.5152	-0.14119	Sample	Platform	Urban	2017-06-21	Underground	CLOSED				2017-11-23	2017-11-24	0.0436			12007558	5458714	54.5393	4217042	22.7466	0.1680558	60.36	17.21	756260	496991	65.72	486891	64.38	10100	1.34
SL342399	2017	London	Green Park	51.5067	-0.14276	Sample	Platform	Urban	2017-06-21	Underground	CLOSED				2017-11-23	2017-11-24	0.0632			9845856	4541818	53.8708	2888992	36.3913	0.1564194	60.85	17.45	514880	333666	64.8	323474	62.83	10192	1.98
SL342400	2017	London	Pimlico	51.4891	-0.133037	Sample	Platform	Urban	2017-06-21	Underground	CLOSED				2017-11-23	2017-11-24	0.0294			7435428	3262208	56.1262	2704036	17.1103	0.1458298	62.5	17.83	456522	290501	63.63	279914	61.31	10587	2.32
SL342401	2017	London	Vauxhall	51.486	-0.12369	Sample	Platform	Urban	2017-06-21	Underground	CLOSED				2017-11-23	2017-11-24	0.0382			6685672	3050584	54.3713	2421114	20.6344	0.1359283	63.56	19.19	398512	262760	65.94	252276	63.3	10484	2.63
SL342402	2017	London	Brixton	51.4624	-0.115421	Sample	Platform	Urban	2017-06-21	Underground	CLOSED				2017-11-23	2017-11-24	0.0724			9729288	4310660	55.694	4039246	6.29634	0.163727	69.54	22.64	550969	332189	60.29	314879	57.15	17310	3.14
SL342403	2017	London	Warren Street	51.5245	-0.1381	Sample	Platform	Urban	2017-08-18	Underground	CLOSED				2017-11-23	2017-11-24	0.0436			7389702	3360720	54.5216	2880524	14.2885	0.1525737	64.2	21.38	467251	296313	63.42	288430	61.73	7883	1.69
SL342404	2017	London	Euston	51.5277	-0.13303	Sample	Platform	Urban	2017-08-18	Underground	CLOSED				2017-11-23	2017-11-24	0.091			9405032	4354436	53.701	3338502	23.331	0.1863934	58.78	17.76	623854	423253	67.84	413411	66.27	9842	1.58
SL342405	2017	London	King’s Cross St. Pancras	51.5306	-0.12399	Sample	Platform	Urban	2017-08-18	Underground	CLOSED				2017-11-23	2017-11-24	0.102			12099562	5524108	54.3446	4077922	26.1795	0.1915675	59.3	17.92	754633	515216	68.27	498712	66.09	16504	2.19
SL342406	2017	London	Highbury & Islington	51.545	-0.10752	Sample	Platform	Urban	2017-08-18	Underground	CLOSED				2017-11-23	2017-11-24	0.0482			12452566	5540440	55.5076	4205680	24.0912	0.1820535	58.86	17.29	786931	525681	66.8	513358	65.24	12323	1.57
SL342407	2017	London	Finsbury Park	51.565	-0.10543	Sample	Platform	Urban	2017-08-18	Underground	CLOSED				2017-11-23	2017-11-24	0.0528			9056500	4079246	54.9578	3092206	24.1966	0.1544051	61.06	17.83	542884	359630	66.24	350372	64.54	9258	1.71
SL342408	2017	London	Oxford Circus	51.5152	-0.14119	Sample	Platform	Urban	2017-08-18	Underground	CLOSED				2017-11-23	2017-11-24	0.0552			10324370	4482312	56.5851	3141432	29.9149	0.1528136	59.81	17.63	570431	370008	64.86	361414	63.36	8594	1.51
SL342409	2017	London	Green Park	51.5067	-0.14276	Sample	Platform	Urban	2017-08-18	Underground	CLOSED				2017-11-23	2017-11-24	0.0528			8739534	3891022	55.4779	3017090	22.4602	0.1587682	60.17	17.52	539780	352081	65.23	342895	63.52	9186	1.7
SL342410	2017	London	Pimlico	51.4891	-0.133037	Sample	Platform	Urban	2017-08-18	Underground	CLOSED				2017-11-23	2017-11-24	0.0314			7152608	3086430	56.8489	2336874	24.2855	0.1384071	61.75	18.64	402457	257278	63.93	251256	62.43	6022	1.5
SL342411	2017	London	Vauxhall	51.486	-0.12369	Sample	Platform	Urban	2017-08-18	Underground	CLOSED				2017-11-23	2017-11-24	0.0298			6812398	3018078	55.6973	2450494	18.8061	0.1703565	59.79	17.06	448286	281485	62.79	275807	61.52	5678	1.27
SL342412	2017	London	Brixton	51.4624	-0.115421	Sample	Platform	Urban	2017-08-18	Underground	CLOSED				2017-11-23	2017-11-24	0.049			8161880	3707484	54.5756	2703714	27.0742	0.1372178	60.5	17.56	485381	293479	60.46	285567	58.83	7912	1.63
SL342413	2017	London	Finsbury Park	51.565	-0.10543	Sample	Platform	Urban	2017-08-21	Underground	CLOSED				2017-11-23	2017-11-24	0.0652			8996064	4048424	54.9978	3538172	12.6037	0.1602129	62.83	19.77	591652	351084	59.34	341432	57.71	9652	1.63
SL342414	2017	London	Highbury & Islington	51.545	-0.10752	Sample	Platform	Urban	2017-08-21	Underground	CLOSED				2017-11-23	2017-11-24	0.0468			9436308	3776814	59.9757	3204418	15.1555	0.1653624	61.96	20.61	550193	346200	62.92	330694	60.11	15506	2.82
SL342415	2017	London	King’s Cross St. Pancras	51.5306	-0.12399	Sample	Platform	Urban	2017-08-21	Underground	CLOSED				2017-11-23	2017-11-24	0.0948			13134234	5246562	60.0543	3614640	31.1046	0.1800249	59.66	17.94	664612	445931	67.1	431939	64.99	13992	2.11
SL342416	2017	London	Euston	51.5277	-0.13303	Sample	Platform	Urban	2017-08-21	Underground	CLOSED				2017-11-23	2017-11-24	0.0728			10685382	4372428	59.0803	3370224	22.921	0.1635103	60.68	18.07	601128	380048	63.22	370904	61.7	9144	1.52
SL342417	2017	London	Warren Street	51.5245	-0.1381	Sample	Platform	Urban	2017-08-21	Underground	CLOSED				2017-11-23	2017-11-24	0.0378			10123392	4057294	59.9216	3445384	15.0817	0.1664554	62.05	20.56	598132	382481	63.95	369700	61.81	12781	2.14
SL342418	2017	London	Brixton	51.4624	-0.115421	Sample	Platform	Urban	2017-08-21	Underground	CLOSED				2017-11-23	2017-11-24	0.0558			10635570	4089694	61.547	3517340	13.995	0.1674396	63.94	21.02	577547	340043	58.88	326433	56.52	13610	2.36
SL342419	2017	London	Vauxhall	51.486	-0.12369	Sample	Platform	Urban	2017-08-21	Underground	CLOSED				2017-11-23	2017-11-24	0.0294			10198382	4351580	57.3307	3934472	9.58521	0.191386	58.7	19.23	740810	454278	61.32	439230	59.29	15048	2.03
SL342420	2017	London	Pimlico	51.4891	-0.133037	Sample	Platform	Urban	2017-08-21	Underground	CLOSED				2017-11-23	2017-11-24	0.0326			7145462	3302588	53.7806	2847534	13.7787	0.1613091	59.55	19.57	524975	320774	61.1	309376	58.93	11398	2.17
SL342421	2017	London	Green Park	51.5067	-0.14276	Sample	Platform	Urban	2017-08-21	Underground	CLOSED				2017-11-23	2017-11-24	0.0332			7711252	3112516	59.6367	2369206	23.8813	0.1492326	58.19	16.13	453247	291150	64.24	284591	62.79	6559	1.45
SL342422	2017	London	Oxford Circus	51.5152	-0.14119	Sample	Platform	Urban	2017-08-21	Underground	CLOSED				2017-11-23	2017-11-24	0.039			8858168	3583032	59.5511	2796286	21.9575	0.1529554	58.81	16.2	524347	335192	63.93	328584	62.67	6608	1.26
SL342423	2017	London	Finsbury Park	51.565	-0.10543	Sample	Platform	Urban	2017-07-23	Underground	CLOSED				2017-11-23	2017-11-24	0.028			7125462	2678246	62.413	2352688	12.1556	0.133887	64.39	18.3	370935	221893	59.82	216423	58.35	5470	1.47
SL342424	2017	London	Highbury & Islington	51.545	-0.10752	Sample	Platform	Urban	2017-07-23	Underground	CLOSED				2017-11-23	2017-11-24	0.0436			8733082	3621916	58.5265	2661246	26.5238	0.1703349	60.1	18.59	482811	306153	63.41	296565	61.42	9588	1.99
SL342425	2017	London	King’s Cross St. Pancras	51.5306	-0.12399	Sample	Platform	Urban	2017-07-23	Underground	CLOSED				2017-11-23	2017-11-24	0.106			11885834	5012952	57.8241	3916288	21.8766	0.1862436	61.98	20.56	675493	439889	65.12	419071	62.04	20818	3.08
SL342426	2017	London	Euston	51.5277	-0.13303	Sample	Platform	Urban	2017-07-23	Underground	CLOSED				2017-11-23	2017-11-24	0.0666			8904314	3604804	59.5162	2833072	21.4084	0.161461	58.94	17.39	527280	355818	67.48	347890	65.98	7928	1.5
SL342427	2017	London	Warren Street	51.5245	-0.1381	Sample	Platform	Urban	2017-07-23	Underground	CLOSED				2017-11-23	2017-11-24	0.0576			8785316	3706856	57.8062	3283388	11.4239	0.1798209	64.44	23.17	533477	304064	57	275761	51.69	28303	5.31
SL342428	2017	London	Brixton	51.4624	-0.115421	Sample	Platform	Urban	2017-07-23	Underground	CLOSED				2017-11-23	2017-11-24	0.0578			15405340	6501476	57.7973	5555352	14.5524	0.2044037	62.98	21.49	934374	564836	60.45	539873	57.78	24963	2.67
SL342429	2017	London	Vauxhall	51.486	-0.12369	Sample	Platform	Urban	2017-07-23	Underground	CLOSED				2017-11-23	2017-11-24	0.0316			9476300	3822812	59.6592	3256930	14.8028	0.1604951	61.49	19.73	569219	367212	64.51	355685	62.49	11527	2.03
SL342430	2017	London	Pimlico	51.4891	-0.133037	Sample	Platform	Urban	2017-07-23	Underground	CLOSED				2017-11-23	2017-11-24	0.0158			10726904	3731082	65.2175	2845666	23.7308	0.165568	62.27	20.9	487557	271435	55.67	260291	53.39	11144	2.29
SL342431	2017	London	Green Park	51.5067	-0.14276	Sample	Platform	Urban	2017-07-23	Underground	CLOSED				2017-11-23	2017-11-24	0.0538			12217218	4844898	60.3437	3707018	23.4861	0.1814312	59.38	17.39	688553	429966	62.44	416513	60.49	13453	1.95
SL342432	2017	London	Oxford Circus	51.5152	-0.14119	Sample	Platform	Urban	2017-07-23	Underground	CLOSED				2017-11-23	2017-11-24	0.0632			9801480	4060926	58.5682	3191480	21.41	0.1530645	59.85	17.3	580169	369863	63.75	357837	61.68	12026	2.07
SL342433	2017	Stockholm	Danderyd	59°23'28.3"N	18°02'29.8"E	Sample	Other	Suburban	2017-06-21	Underground	CLOSED				2017-11-02	2017-11-27	0.0364			6248036	2458098	60.6581	2009388	18.2544	0.1515154	69.77	24.83	273330	189146	69.2	183195	67.02	5951	2.18
SL342434	2017	Stockholm	Universitetet	59°21'54.6"N	18°03'14.4"E	Sample	Other	Suburban	2017-06-21	Underground	CLOSED				2017-11-02	2017-11-27	0.0352			9323296	3983648	57.2721	3391694	14.8596	0.2489262	68.46	22.52	486960	323959	66.53	315716	64.83	8243	1.69
SL342435	2017	Stockholm	Tekniska Högskolan	59°20'44.8"N	18°04'16.5"E	Sample	Other	Urban	2017-06-21	Underground	CLOSED				2017-11-02	2017-11-27	0.0558			9261868	3896952	57.9248	3277328	15.9002	0.1731718	73.51	27.34	383708	252865	65.9	240733	62.74	12132	3.16
SL342436	2017	Stockholm	T- Centralen	59°19'51.3"N	18°03'32.7"E	Sample	Other	Urban	2017-06-21	Underground	CLOSED				2017-11-02	2017-11-27	0.117			11529262	5146898	55.358	3413422	33.68	0.1611029	69.38	23.79	468140	323838	69.18	301083	64.31	22755	4.86
SL342437	2017	Stockholm	Slussen	59°19'10.4"N	18°04'19.4"E	Sample	Other	Urban	2017-06-21	Underground	CLOSED				2017-11-02	2017-11-27	0.171			11024208	4788996	56.5593	3320018	30.674	0.1455559	69.32	24.07	452842	314156	69.37	299436	66.12	14720	3.25
SL342438	2017	Stockholm	Medborgarplatsen	59°18'51.5"N	18°04'24.1"E	Sample	Other	Urban	2017-06-21	Underground	CLOSED				2017-11-02	2017-11-27	0.142			11741632	5308062	54.7928	4143140	21.9463	0.1640304	69.22	23.34	571523	391597	68.52	371940	65.08	19657	3.44
SL342439	2017	Stockholm	Skanstull	59°18'27.7"N	18°04'33.1"E	Sample	Other	Urban	2017-06-21	Underground	CLOSED				2017-11-02	2017-11-27	0.18			14881356	6402560	56.976	4471194	30.1655	0.1843051	71.94	27.36	555517	382848	68.92	359197	64.66	23651	4.26
SL342440	2017	Stockholm	Fridhemsplan	59°19'55.6"N	18°01'44.0"E	Sample	Other	Urban	2017-06-21	Underground	CLOSED				2017-11-02	2017-11-27	0.0822			10463564	4344798	58.4769	2627274	39.5306	0.1633478	69.18	25.49	361746	255905	70.74	240642	66.52	15263	4.22
SL467134	2018	Hong Kong	North Point	22.2914	114.2	Sample	Platform	Urban	2018-06-26	Underground	CLOSED	200	31.2	78	2018-07-18	2018-07-20	0.0356	Plate 2	1A	49724906	41406982	16.7279	25090604	39.4049	0.4313832	58.77	18.85	4801836	3434069	71.52	3220991	67.08	213078	4.44
SL467135	2018	Hong Kong	Fortress Hill	22.2885	114.194	Sample	Platform	Urban	2018-06-26	Underground	CLOSED	400	31.8	78	2018-07-18	2018-07-20	0.0492	Plate 2	1B	63033752	54144794	14.1019	35706146	34.0543	0.5593233	49.76	11.67	8465230	6332409	74.8	6174233	72.94	158176	1.87
SL467136	2018	Hong Kong	Ocean Park	22.2491	114.175	Sample	Platform	Rural	2018-06-26	Aboveground (Mixed Area)		60	31.4	66	2018-07-18	2018-07-20	0.0284	Plate 2	1C	79475014	70847014	10.8562	53800192	24.0615	0.6955349	52.28	13.34	12038910	10202685	84.75	9831206	81.66	371479	3.09
SL467137	2018	Hong Kong	Admiralty	22.2797	114.165	Sample	Platform	Urban	2018-06-26	Underground	CLOSED	960	31.5	68	2018-07-18	2018-07-20	0.01	Plate 2	1D	89718316	70557356	21.3568	47225576	33.0678	0.5289986	44.93	11.27	12314089	8399908	68.21	8200674	66.6	199234	1.62
SL467138	2018	Hong Kong	Tsim Sha Tsui	22.2979	114.172	Sample	Platform	Urban	2018-06-26	Underground	CLOSED	560	32.8	65	2018-07-18	2018-07-20	0.0816	Plate 2	1E	80033312	68330440	14.6225	40485968	40.7497	0.5725926	48.28	15.25	9823688	7317102	74.48	7082971	72.1	234131	2.38
SL467139	2018	Hong Kong	East Tsim Sha Tsui	22.2953	114.174	Sample	Platform	Urban	2018-06-26	Underground	CLOSED	360	33	67	2018-07-18	2018-07-20	0.0162	Plate 2	1F	49018986	42938210	12.4049	30840878	28.1738	0.5199854	48.73	13.47	7449836	5544126	74.42	5365303	72.02	178823	2.4
SL467140	2018	Hong Kong	Hung Hom	22.3036	114.181	Sample	Platform	Urban	2018-06-26	Aboveground (Mixed Area)		400	32.3	70	2018-07-18	2018-07-20	0.0258	Plate 2	1G	38194802	31686222	17.0405	22735212	28.2489	0.4319075	50.2	14.85	5282669	3900053	73.83	3784483	71.64	115570	2.19
SL467141	2018	Hong Kong	Mong Kok East	22.3226	114.172	Sample	Platform	Urban	2018-06-26	Aboveground (Mixed Area)		240	30.3	72	2018-07-18	2018-07-20	0.052	Plate 2	1H	50696022	40667536	19.7816	33670832	17.2046	0.3914963	61.75	20.22	5907381	3559374	60.25	3399974	57.55	159400	2.7
SL467142	2018	Hong Kong	Kowloon Tong	22.3372	114.176	Sample	Platform	Urban	2018-06-27	Aboveground (Mixed Area)		440	30.9	79	2018-07-18	2018-07-20	0.0824	Plate 2	2A	74793946	57178984	23.5513	39886976	30.2419	0.5354389	42.51	11.07	10873275	7675214	70.59	7486634	68.85	188580	1.73
SL467143	2018	Hong Kong	Tai Wai	22.373	114.179	Sample	Platform	Suburban	2018-06-27	Aboveground (Mixed Area)		320	30.7	70	2018-07-18	2018-07-20	0.0376	Plate 2	2B	66800396	59366436	11.1286	53292206	10.2318	0.5000416	55.56	20.65	11241488	9299966	82.73	8733407	77.69	566559	5.04
SL467144	2018	Hong Kong	Che Kung Temple	22.3748	114.186	Sample	Platform	Suburban	2018-06-27	Aboveground (Mixed Area)		120	30.6	72	2018-07-18	2018-07-20	0.0326	Plate 2	2C	68113168	60643172	10.967	57440502	5.28117	0.401836	76.08	29.12	6243689	4427126	70.91	3929111	62.93	498015	7.98
SL467145	2018	Hong Kong	Sha Tin Wai	22.3769	114.195	Sample	Platform	Suburban	2018-06-27	Aboveground (Mixed Area)		160	30.2	73	2018-07-18	2018-07-23	0.0404	Plate 2	2D	54522270	48558884	10.9375	43904414	9.58521	0.3550234	82.42	33.95	3398328	2215366	65.19	1754515	51.63	460851	13.56
SL467146	2018	Hong Kong	Shek Kip Mei	22.332	114.169	Sample	Platform	Urban	2018-06-27	Underground	CLOSED	120	31.3	75	2018-07-18	2018-07-23	0.0178	Plate 2	2E	77110550	69091788	10.399	56020354	18.9189	0.6583917	48.17	12.93	13693146	10481628	76.55	10115552	73.87	366076	2.67
SL467147	2018	Hong Kong	Prince Edward	22.3251	114.168	Sample	Platform	Urban	2018-06-27	Underground	CLOSED	480	30.8	72	2018-07-18	2018-07-23	0.0214	Plate 2	2F	65228992	57458904	11.912	42490406	26.0508	0.617455	46.54	10.96	10725581	7911554	73.76	7731745	72.09	179809	1.68
SL467148	2018	Hong Kong	Sham Shui Po	22.3313	114.162	Sample	Platform	Urban	2018-06-27	Underground	CLOSED	200	31.4	77	2018-07-18	2018-07-23	0.0444	Plate 2	2G	73885162	62280194	15.7068	46164288	25.8765	0.5471273	48.37	13.05	11203375	7686040	68.6	7461361	66.6	224679	2.01
SL467149	2018	Hong Kong	Cheung Sha Wan	22.3358	114.156	Sample	Platform	Urban	2018-06-27	Underground	CLOSED	240	30.9	76	2018-07-18	2018-07-23	0.0308	Plate 2	2H	70430732	55843756	20.7111	43235304	22.5781	0.5476013	45.87	12	11036087	7971330	72.23	7817409	70.83	153921	1.39
SL467150	2018	Hong Kong	Lai King	22.3487	114.126	Sample	Platform	Urban	2018-06-27	Underground	CLOSED	280	30.6	73	2018-07-20	2018-07-23	0.0506	Plate 2	3A	82504396	53100116	35.6397	6063332	88.5813	0.5298817	44.99	10.35	1586229	1235955	77.92	1090180	68.73	145775	9.19
SL467151	2018	Hong Kong	Tsing Yi	22.3592	114.107	Sample	Platform	Suburban	2018-06-27	Underground	CLOSED	320	30.7	74	2018-07-20	2018-07-23	0.0168	Plate 2	3B	60481114	54369556	10.1049	30337076	44.2021	0.534547	48.72	12.82	7296353	5215338	71.48	5063204	69.39	152134	2.09
SL467152	2018	Hong Kong	Yau Tong	22.2987	114.237	Sample	Platform	Suburban	2018-06-28	Underground	CLOSED	600	30.5	73	2018-07-20	2018-07-23	0.0906	Plate 2	3C	81363524	64173094	21.1279	51122288	20.3369	0.4580663	52.53	14.13	11369380	7485093	65.84	7316990	64.36	168103	1.48
SL467153	2018	Hong Kong	Quarry Bay	22.2884	114.21	Sample	Platform	Urban	2018-06-28	Underground	CLOSED	280	31.1	72	2018-07-20	2018-07-23	0.0512	Plate 2	3D	70304340	59970292	14.699	41151628	31.38	0.5203936	48.42	13.07	9979249	6943623	69.58	6766910	67.81	176713	1.77
SL467154	2018	Hong Kong	North Point	22.2914	114.2	Sample	Platform	Urban	2018-06-28	Underground	CLOSED	960	31.5	66	2018-07-20	2018-07-23	0.0354	Plate 2	3E	60310198	51529118	14.5599	37724266	26.7904	0.613427	46.33	9.95	9634343	6949601	72.13	6778217	70.35	171384	1.78
SL467155	2018	Hong Kong	Fortress Hill	22.2885	114.194	Sample	Platform	Urban	2018-06-28	Underground	CLOSED	160	32.5	69	2018-07-20	2018-07-23	0.0466	Plate 2	3F	89188424	61842774	30.6605	17993996	70.9036	0.5126124	45.99	12.26	4616513	3321948	71.96	3110152	67.37	211796	4.59
SL467156	2018	Hong Kong	Ocean Park	22.2491	114.175	Sample	Platform	Rural	2018-06-28	Aboveground (Mixed Area)		285	30.5	69	2018-07-20	2018-07-23	0.0474	Plate 2	3G	84582874	67892408	19.7327	35279876	48.0356	0.4200025	57.61	16.02	6900842	4736215	68.63	4504694	65.28	231521	3.35
SL467157	2018	Hong Kong	Admiralty	22.2797	114.165	Sample	Platform	Urban	2018-06-28	Underground	CLOSED	1280	30.9	68	2018-07-20	2018-07-23	0.078	Plate 2	3H	74299006	56949334	23.3511	42073600	26.121	0.5602307	46.37	10.58	10637369	7228087	67.95	7070141	66.47	157946	1.48
SL467158	2018	Hong Kong	Tsim Sha Tsui	22.2979	114.172	Sample	Platform	Urban	2018-06-28	Underground	CLOSED	680	31.3	67	2018-07-20	2018-07-23	0.0804	Plate 2	4A	62551540	42155094	32.6074	12724112	69.816	0.4029612	43.75	11.66	3390373	2413637	71.19	2303972	67.96	109665	3.23
SL467159	2018	Hong Kong	East Tsim Sha Tsui	22.2953	114.174	Sample	Platform	Urban	2018-06-28	Underground	CLOSED	280	31.9	67	2018-07-20	2018-07-23	0.0122	Plate 2	4B	71575506	63105808	11.8332	42211220	33.1104	0.7020583	44.7	11.33	11051424	8536643	77.24	8301771	75.12	234872	2.13
SL467160	2018	Hong Kong	Hung Hom	22.3036	114.181	Sample	Platform	Urban	2018-06-28	Aboveground (Mixed Area)		320	33.2	63	2018-07-20	2018-07-23	0.686	Plate 2	4C	76519416	57156914	25.304	6445250	88.7236	0.5321033	47.93	11.33	1591456	1076763	67.66	970007	60.95	106756	6.71
SL467161	2018	Hong Kong	Mong Kok East	22.3226	114.172	Sample	Platform	Urban	2018-06-28	Aboveground (Mixed Area)		280	31.5	65	2018-07-20	2018-07-23	0.0374	Plate 2	4D	60824642	53626522	11.8342	38704784	27.8253	0.6054881	64.08	22.15	6262759	3983581	63.61	3811154	60.85	172427	2.75
SL467162	2018	Hong Kong	Kowloon Tong	22.3372	114.176	Sample	Platform	Urban	2018-06-29	Aboveground (Mixed Area)		360	30.5	73	2018-07-20	2018-07-23	0.058	Plate 2	4E	60765002	50608896	16.7137	37453884	25.9935	0.5266399	45.84	11.68	9586202	6608707	68.94	6454860	67.33	153847	1.6
SL467163	2018	Hong Kong	Tai Wai	22.373	114.179	Sample	Platform	Suburban	2018-06-29	Aboveground (Mixed Area)		320	31.7	68	2018-07-20	2018-07-23	0.0104	Plate 2	4F	61607184	54933660	10.8324	46502796	15.3474	0.5980382	55.84	19.22	9627986	7779443	80.8	7330380	76.14	449063	4.66
SL467164	2018	Hong Kong	Che Kung Temple	22.3748	114.186	Sample	Platform	Suburban	2018-06-29	Aboveground (Mixed Area)		120	32.8	67	2018-07-20	2018-07-23	0.0246	Plate 2	4G	74430050	65675008	11.7628	51012184	22.3263	0.5151814	68.07	24.11	7452285	5147389	69.07	4391304	58.93	756085	10.15
SL467165	2018	Hong Kong	Sha Tin Wai	22.3769	114.195	Sample	Platform	Suburban	2018-06-29	Aboveground (Mixed Area)		200	32.9	68	2018-07-20	2018-07-23	0.0164	Plate 2	4H	75706348	66067338	12.7321	54567172	17.4067	0.4956885	59.87	18.87	10122229	6953256	68.69	6468552	63.9	484704	4.79
SL467166	2018	Hong Kong	Shek Kip Mei	22.332	114.169	Sample	Platform	Urban	2018-06-29	Underground	CLOSED	200	31.5	73	2018-07-24	2018-07-26	0.0366	Plate 2	5A	70550498	59973716	14.9918	35006486	41.6303	0.7208688	49.37	14.78	8342528	6132519	73.51	5901884	70.74	230635	2.76
SL467167	2018	Hong Kong	Prince Edward	22.3251	114.168	Sample	Platform	Urban	2018-06-29	Underground	CLOSED	600	31.7	72	2018-07-24	2018-07-26	0.0302	Plate 2	5B	67279846	58662714	12.8079	40196284	31.479	0.6583251	38.37	8.73	11825818	9738739	82.35	9411656	79.59	327083	2.77
SL467168	2018	Hong Kong	Sham Shui Po	22.3313	114.162	Sample	Platform	Urban	2018-06-29	Underground	CLOSED	360	32	70	2018-07-24	2018-07-26	0.065	Plate 2	5C	68673236	55938906	18.5434	41120960	26.4895	0.5304056	44.25	10.86	10812488	7412098	68.55	7211216	66.69	200882	1.86
SL467169	2018	Hong Kong	Cheung Sha Wan	22.3358	114.156	Sample	Platform	Urban	2018-06-29	Underground	CLOSED	240	32	70	2018-07-24	2018-07-26	0.0402	Plate 2	5D	69716568	60410502	13.3484	32894452	45.5485	0.550725	44.81	11.22	8582102	5935171	69.16	5755634	67.07	179537	2.09
SL467170	2018	Hong Kong	Lai King	22.3487	114.126	Sample	Platform	Urban	2018-06-29	Underground	CLOSED	560	31.7	69	2018-07-24	2018-07-26	0.0152	Plate 2	5E	78900782	68971756	12.5842	47705394	30.8334	0.5834296	52.02	15.24	10731203	7792788	72.62	7564275	70.49	228513	2.13
SL467171	2018	Hong Kong	Tsing Yi	22.3592	114.107	Sample	Platform	Suburban	2018-06-29	Underground	CLOSED	360	31.1	70	2018-07-24	2018-07-26	0.015	Plate 2	5F	63724648	56754640	10.9377	40293874	29.0034	0.6283022	48.13	11.99	9858843	7134448	72.37	6943327	70.43	191121	1.94
SL467172	2018	Hong Kong	Yau Tong	22.2987	114.237	Sample	Platform	Suburban	2018-06-30	Underground	CLOSED	360	31.2	74	2018-07-24	2018-07-26	0.0722	Plate 2	5G	83669222	73440194	12.2256	66108988	9.98255	0.8850088	27.81	16.65	23278023	16187908	69.54	15937775	68.47	250133	1.07
SL467173	2018	Hong Kong	Quarry Bay	22.2884	114.21	Sample	Platform	Urban	2018-06-30	Underground	CLOSED	200	31.1	71	2018-07-24	2018-07-26	0.0218	Plate 2	5H	66707370	57274934	14.14	49736256	13.1623	0.6236214	66.46	23.39	7613045	5346512	70.23	5046278	66.28	300234	3.94
SL467174	2018	Hong Kong	North Point	22.2914	114.2	Sample	Platform	Urban	2018-06-30	Underground	CLOSED	520	31.6	69	2018-07-24	2018-07-26	0.149	Plate 2	6A	76735922	54855948	28.5133	7960756	85.4879	0.3770454	46.78	12.27	1998906	1423649	71.22	1315871	65.83	107778	5.39
SL467175	2018	Hong Kong	Fortress Hill	22.2885	114.194	Sample	Platform	Urban	2018-06-30	Underground	CLOSED	160	31.6	69	2018-07-24	2018-07-26	0.0194	Plate 2	6B	67701516	60238708	11.0231	32793100	45.5614	0.4694541	54.78	14.97	6895329	4687038	67.97	4524564	65.62	162474	2.36
SL467176	2018	Hong Kong	Ocean Park	22.2491	114.175	Sample	Platform	Rural	2018-06-30	Aboveground (Mixed Area)		300	30.4	79	2018-07-24	2018-07-26	0.0364	Plate 2	6C	62242494	51502036	17.2558	40641532	21.0875	0.431769	56.44	13.67	8227225	5584725	67.88	5421990	65.9	162735	1.98
SL467177	2018	Hong Kong	Admiralty	22.2797	114.165	Sample	Platform	Urban	2018-06-30	Underground	CLOSED	375	31.5	67	2018-07-24	2018-07-26	0.0186	Plate 2	6D	65908164	56421150	14.3943	39349672	30.2572	0.5479012	52.68	13.57	8604872	5963191	69.3	5790966	67.3	172225	2
SL467178	2018	Hong Kong	Tsim Sha Tsui	22.2979	114.172	Sample	Platform	Urban	2018-06-30	Underground	CLOSED	320	30.6	74	2018-07-24	2018-07-26	0.2	Plate 2	6E	77200140	53510406	30.6861	2911038	94.5599	0.3972326	50.1	12.93	683335	480172	70.27	403462	59.04	76710	11.23
SL467179	2018	Hong Kong	East Tsim Sha Tsui	22.2953	114.174	Sample	Platform	Urban	2018-06-30	Underground	CLOSED	280	30.3	74	2018-07-24	2018-07-26	0.0256	Plate 2	6F	66554654	58075434	12.7402	36319440	37.4616	0.6499822	47.7	13.46	8913909	6811808	76.42	6578394	73.8	233414	2.62
SL467180	2018	Hong Kong	Hung Hom	22.3036	114.181	Sample	Platform	Urban	2018-06-30	Aboveground (Mixed Area)		600	30.1	76	2018-07-24	2018-07-26	0.0566	Plate 2	6G	72810214	64033256	12.0546	41541556	35.125	0.610785	68.9	30.6	5872720	4098889	69.8	3879256	66.06	219633	3.74
SL467181	2018	New York	BROOK AVE.	-73.9192	40.8076	Sample	MIDDLE OF PLATFORM	Urban	2018-06-25	Underground	CLOSED	5			2018-07-24	2018-07-30	0.181	Plate 2	6H	80648208	64179594	20.4203	57466400	10.46	NA
SL467182	2018	New York	JACKSON AVE.	-73.9077	40.8164	Sample	UNDER SHELTER, MIDDLE OF PLATFORM, WINDY	Urban	2018-06-25	Aboveground		0			2018-07-24	2018-07-30	0.169	Plate 2	7A	73446070	57909050	21.1543	56586552	2.28375	0.3426406	73.3	27.53	6803118	2650086	38.95	2370554	34.85	279532	4.11
SL467183	2018	New York	ALLERTON AVE.	-73.8672	40.8655	Sample	UNDER SHELTER, MIDDLE OF PLATFORM	Urban	2018-06-25	Aboveground		0			2018-07-24	2018-07-30	0.106	Plate 2	7B	70001370	62053058	11.3545	59763304	3.68999	0.4620978	78.73	33.46	5586756	1882655	33.7	1476247	26.42	406408	7.27
SL467184	2018	New York	161ST - YANKEE STADIUM	-73.9382	40.8301	Sample	UNDER SHELTER, MIDDLE OF PLATFORM, BRONX SIDE	Urban	2018-06-25	Aboveground		0			2018-07-24	2018-07-30	0.126	Plate 2	7C	77587814	61597266	20.6096	61137454	0.746481	0.3288864	73.5	24.49	7122669	3234804	45.42	2884320	40.49	350484	4.92
SL467185	2018	New York	170TH STREET	-73.9134	40.8393	Sample	INTERIOR	Urban	2018-06-25	Underground	CLOSED	10			2018-07-24	2018-07-30	0.212	Plate 2	7D	68712278	55450842	19.3	49898524	10.013	0.2791358	70.14	19.86	6539024	3420188	52.3	3165714	48.41	254474	3.89
SL467186	2018	New York	DYCKMAN STREET (A)	-73.9273	40.8655	Sample	MIDDLE OF PLATFORM	Urban	2018-06-25	Underground	CLOSED	0			2018-07-24	2018-07-30	0.0866	Plate 2	7E	70026436	59995778	14.3241	38486896	35.8507	0.3635677	69.95	23.39	5022661	2753040	54.81	2419652	48.17	333388	6.64
SL467187	2018	New York	207TH STREET (1)	-73.9188	40.8646	Sample	UNDER SHELTER, MIDDLE OF PLATFORM	Urban	2018-06-25	Aboveground		30			2018-07-24	2018-07-30	0.0984	Plate 2	7F	88947190	75548752	15.0634	67610492	10.5075	0.4343006	70.85	25.33	8659996	4107860	47.43	3614770	41.74	493090	5.69
SL467188	2018	New York	TIME SQUARE - 42ND STREET	-73.9868	40.7546	Sample	MIDDLE OF PLATFORM	Urban	2018-06-25	Underground	CLOSED	30	30.167	46.094	2018-07-24	2018-07-30	0.202	Plate 2	7G	65244394	50808184	22.1264	34517636	32.0628	0.3070905	62.25	18.13	5821693	3581670	61.52	3390705	58.24	190965	3.28
SL467189	2018	New York	14TH STREET - UNION SQUARE	-73.9905	40.7359	Sample	FAR LEFT, BY REFUSE ROOM	Urban	2018-06-25	Underground	CLOSED	15	30.564	45.148	2018-07-24	2018-07-30	0.193	Plate 2	7H	67619630	51400348	23.9861	42112046	18.0705	0.296328	68.88	20.31	5691952	3369792	59.2	3149839	55.34	219953	3.86
SL467190	2018	New York	25TH STREET - BROOKLYN	-73.9981	40.6604	Sample	FAR LEFT	Urban	2018-06-25	Underground	CLOSED	0			2018-07-24	2018-07-30	0.404	Plate 2	8A	80758850	58599538	27.4389	55362402	5.52417	0.283461	70.47	19.4	7197546	3232217	44.91	3010557	41.83	221660	3.08
SL467191	2018	New York	BAY RIDGE - 95TH STREET	-74.0309	40.6166	Sample	MIDDLE OF PLATFORM	Urban	2018-06-25	Underground	CLOSED	0			2018-07-24	2018-07-30	0.0482	Plate 2	8B	60726058	52126664	14.161	44325008	14.9667	0.3244896	65.09	21.26	6856062	3661955	53.41	3121577	45.53	540378	7.88
SL467192	2018	New York	NOSTRAND AVE. (3)	-73.9504	40.6699	Sample	MIDDLE OF PLATFORM	Urban	2018-06-25	Underground	CLOSED	3			2018-07-24	2018-08-01	0.111	Plate 2	8C	63962532	53001326	17.1369	48677752	8.15748	0.3001891	69.5	22.8	6535269	3707923	56.74	3318420	50.78	389503	5.96
SL467193	2018	New York	GRAND CENTRAL - 42ND STREET	-73.9767	40.7518	Sample	MIDDLE OF PLATFORM	Urban	2018-06-26	Underground	CLOSED	50	27.494	53.36	2018-07-24	2018-08-01	0.151	Plate 2	8D	73550966	59743724	18.7723	46310460	22.4848	0.3315746	60.87	17.29	8153795	5374398	65.91	5126927	62.88	247471	3.04
SL467194	2018	New York	Court square	-73.9453	40.747	Sample	UNDER SHELTER, MIDDLE OF PLATFORM	Urban	2018-06-26	Aboveground		2			2018-07-24	2018-08-01	0.116	Plate 2	8E	68060216	56210392	17.4108	48853118	13.0888	0.330885	70.09	23.82	6411312	3857287	60.16	3437926	53.62	419361	6.54
SL467195	2018	New York	74TH - BROADWAY (EXTERIOR)	-73.8912	40.7469	Sample	FAR LEFT, UNDER SHELTER	Urban	2018-06-26		OPEN	5	22.3	57.87	2018-07-24	2018-08-01	0.11	Plate 2	8F	78030796	63974048	18.0144	55437252	13.3442	0.3597759	66.57	20.67	8206723	4651898	56.68	4292069	52.3	359829	4.38
SL467196	2018	New York	74TH - BROADWAY (INTERIOR)	-73.8913	40.7465	Sample	MIDDLE OF PLATFORM	Urban	2018-06-26			30	28.011	47.34	2018-07-31	2018-08-01	0.169	Plate 2	8G	75383332	63660810	15.5505	35687644	43.941	0.3336831	62.03	16.8	6092777	3589726	58.92	3415928	56.07	173798	2.85
SL467197	2018	New York	FLUSHING - MAIN STREET (7)	-73.83	40.7596	Sample	INTERIOR, MIDDLE OF PLATFORM	Urban	2018-06-26			0	29.394	42.52	2018-07-31	2018-08-01	0.103	Plate 2	8H	72334852	58324086	19.3693	49043440	15.9122	0.3733468	62.5	17.27	8246861	4919417	59.65	4685386	56.81	234031	2.84
SL467198	2018	New York	75TH AVE.	-73.8369	40.718	Sample	INTERIOR, MIDDLE OF PLATFORM	Urban	2018-06-26	Underground	CLOSED	2	26.722	45.97	2018-07-31	2018-08-01	0.206	Plate 2	9A	82402268	61455572	25.42	60848480	0.987855	0.3418115	70.68	18.56	8075907	4301491	53.26	4223599	52.3	77892	0.96
SL467199	2018	New York	BROADWAY JUNCTION	-73.9043	40.6794	Sample	MIDDLE OF PLATFORM	Urban	2018-06-26	Aboveground		5	24.417	54.67	2018-07-31	2018-08-01	0.0524	Plate 2	9B	78476704	70677260	9.93855	64080880	9.3331	0.4515302	67.52	21.1	9241827	5428376	58.74	5122027	55.42	306349	3.31
SL467200	2018	New York	FLUSHING AVE. (J)(M)	-73.9414	40.7004	Sample	MIDDLE OF PLATFORM	Urban	2018-06-26			2	25.811	48.44	2018-07-31	2018-08-01	0.148	Plate 2	9C	69113494	57662930	16.5678	52779202	8.46944	0.3938117	67.67	20.19	7652744	3882211	50.73	3546321	46.34	335890	4.39
SL467201	2018	New York	FLUSHING AVE. (G)	-73.9502	40.7004	Sample	MIDDLE OF PLATFORM	Urban	2018-06-26			2	22.3	57.26	2018-07-31	2018-08-01	0.152	Plate 2	9D	68570966	56913278	17.0009	54098562	4.94562	0.3241238	68.45	19.32	7582669	4048875	53.4	3634412	47.93	414463	5.47
SL467202	2018	New York	Ralph Ave	-73.9208	40.6788	Sample	MIDDLE OF PLATFORM	Urban	2018-06-26	Underground	CLOSED	0	24.094	59.34	2018-07-31	2018-08-02	0.0682	Plate 2	9E	58589888	51855616	11.4939	48663962	6.15489	0.3482265	71.32	21.6	6120589	3409690	55.71	3090591	50.49	319099	5.21
SL467203	2018	New York	Fulton street	-74.0076	40.7102	Sample	MIDDLE OF PLATFORM	Urban	2018-06-26	Underground	CLOSED	30	28.922	51.43	2018-07-31	2018-08-02	0.288	Plate 2	9F	93996902	70859826	24.6147	66372988	6.33199	0.3538444	62.89	16.1	11114867	6382501	57.42	6224450	56	158051	1.42
SL467204	2018	New York	14TH STREET - 8TH AVE.	-74.0017	40.7409	Sample	MIDDLE OF PLATFORM	Urban	2018-06-26	Underground	CLOSED	20			2018-07-31	2018-08-02	0.115	Plate 2	9G	90872380	74537646	17.9755	64458412	13.5223	0.3793389	61.41	15.9	11198142	7429758	66.35	7204293	64.33	225465	2.01
SL467205	2018	New York	NOSTRAND AVE. (3)	-73.9504	40.6699	Sample	MIDDLE OF PLATFORM	Urban	2018-07-02	Underground	CLOSED	10	29.19	62.05	2018-07-31	2018-08-02	0.0458	Plate 2	9H	71272630	62699182	12.0291	54870158	12.4866	0.404106	65.05	19.71	8517822	4943368	58.04	4659198	54.7	284170	3.34
SL467206	2018	New York	BAY RIDGE - 95TH STREET	-74.0309	40.6166	Sample	MIDDLE OF PLATFORM	Urban	2018-07-02	Underground	CLOSED	0	31.81	46.25	2018-07-31	2018-08-02	0.0246	Plate 2	10A	77119624	67366202	12.6471	55363960	17.8164	0.459522	58.77	17.53	10344041	6888813	66.6	6400833	61.88	487980	4.72
SL467207	2018	New York	25TH STREET - BROOKLYN	-73.9981	40.6604	Sample	MIDDLE OF PLATFORM	Urban	2018-07-02	Underground	CLOSED	10	28.49	60.28	2018-07-31	2018-08-02	0.165	Plate 2	10B	84035554	65487566	22.0716	50239484	23.2839	0.2685743	69.58	17.5	6845088	3885339	56.76	3758887	54.91	126452	1.85
SL467208	2018	New York	14TH STREET - UNION SQUARE	-73.9905	40.7359	Sample	MIDDLE OF PLATFORM	Urban	2018-07-02	Underground	CLOSED	10	33.26	50.03	2018-07-31	2018-08-02	0.0912	Plate 2	10C	87249658	67552904	22.5752	41475724	38.6026	0.341306	61.31	16.95	7191385	4502564	62.61	4326876	60.17	175688	2.44
SL467209	2018	New York	TIME SQUARE - 42ND STREET	-73.9868	40.7546	Sample	MIDDLE OF PLATFORM		2018-07-02	Underground	CLOSED	30	33.35	53.17	2018-07-31	2018-08-02	0.068	Plate 2	10D	70901180	60791672	14.2586	52556488	13.5466	0.3841022	59.27	15.5	9716295	6299795	64.84	6096637	62.75	203158	2.09
SL467210	2018	New York	207TH STREET (1)	-73.9188	40.8646	Sample	MIDDLE OF PLATFORM, OUTSIDE		2018-07-02	Aboveground		10	36.34	44.9	2018-07-31	2018-08-02	0.058	Plate 2	10E	69560578	61082842	12.1876	57275640	6.23285	0.4539134	65.87	18.88	8783793	4803409	54.68	4573079	52.06	230330	2.62
SL467211	2018	New York	DYCKMAN STREET (A)	-73.9273	40.8655	Sample	MIDDLE OF PLATFORM, INSIDE		2018-07-02	Underground	CLOSED	10	29.31	59.46	2018-07-31	2018-08-02	0.0694	Plate 2	10F	75230308	64549886	14.197	60888744	5.6718	0.3606211	63.01	16.91	10117657	5886268	58.18	5618700	55.53	267568	2.64
SL467212	2018	New York	170TH STREET	-73.9134	40.8393	Sample	MIDDLE OF PLATFORM		2018-07-02	Underground	CLOSED	10	27.17	62.15	2018-07-31	2018-08-03	0.116	Plate 2	10G	98497740	81583504	17.1722	78612294	3.64192	0.3628941	68.29	17.57	11107624	6429078	57.88	6204191	55.86	224887	2.02
SL467213	2018	New York	161ST - YANKEE STADIUM	-73.9382	40.8301	Sample	MIDDLE OF PLATFORM, BASEBALL GAME CAUSED INCREASE IN TRAFFIC AT THIS TIME, FILTER MADE TEMPORARY CONTACT WITH GROUND.		2018-07-02	Aboveground		30	35.86	43.22	2018-07-31	2018-08-03	0.0946	Plate 2	10H	74723046	61851058	17.2263	56667674	8.38043	0.3267649	65.03	17.31	8859723	5069248	57.22	4873017	55	196231	2.21
SL467214	2018	New York	ALLERTON AVE.	-73.8672	40.8655	Sample	MIDDLE OF PLATFORM		2018-07-02	Aboveground		10	34.23	46.52	2018-07-31	2018-08-03	0.043	Plate 2	11A	75738714	66509722	12.1853	59869594	9.9837	0.4514908	67.21	21.51	8825239	5620430	63.69	5384692	61.01	235738	2.67
SL467215	2018	New York	JACKSON AVE.	-73.9077	40.8164	Sample	MIDDLE OF PLATFORM		2018-07-02	Aboveground		10	31.37	57.23	2018-07-31	2018-08-03	0.0496	Plate 2	11B	74724258	65927950	11.7717	62672276	4.93823	0.4236506	67.71	20.03	9045545	5400433	59.7	5194388	57.42	206045	2.28
SL467216	2018	New York	BROOK AVE.	-73.9192	40.8076	Sample	MIDDLE OF PLATFORM		2018-07-02	Underground	CLOSED	10	30.36	60.16	2018-07-31	2018-08-03	0.0398	Plate 2	11C	65197556	57298328	12.1158	51770254	9.64788	0.4031902	65.95	19.05	7765916	4417362	56.88	4231017	54.48	186345	2.4
SL467217	2018	New York	14TH STREET - 8TH AVE.	-74.0017	40.7409	Sample	MIDDLE OF PLATFORM		2018-07-03	Underground	CLOSED	10	33.59	49.57	2018-07-31	2018-08-03	0.0808	Plate 2	11D	67142464	55200120	17.7866	41885092	24.1214	0.3426406	58.99	15.35	7753837	5082727	65.55	4939639	63.71	143088	1.85
SL467218	2018	New York	Fulton street	-74.0076	40.7102	Sample	MIDDLE OF PLATFORM		2018-07-03	Underground	CLOSED	30	30.22	61.38	2018-07-31	2018-08-03	0.18	Plate 2	11E	81563798	63576680	22.0528	54768506	13.8544	0.3504565	60.82	15.31	9678540	5735351	59.26	5590839	57.77	144512	1.49
SL467219	2018	New York	Ralph Ave	-73.9208	40.6788	Sample	MIDDLE OF PLATFORM		2018-07-03	Underground	CLOSED	10	27.4	78.11	2018-07-31	2018-08-03	0.0792	Plate 2	11F	85699960	73538756	14.1904	70459296	4.18753	0.3575313	64.77	18.22	11173703	6384695	57.14	6076913	54.39	307782	2.75
SL467220	2018	New York	FLUSHING AVE. (G)	-73.9502	40.7004	Sample	MIDDLE OF PLATFORM		2018-07-03			10	23.98	89.52	2018-07-31	2018-08-03	0.0406	Plate 2	11G	80965132	72263142	10.7478	61193628	15.3183	0.4613901	60.37	20.54	11011449	6260265	56.85	5250863	47.69	1009402	9.17
SL467221	2018	New York	FLUSHING AVE. (J)(M)	-73.9414	40.7004	Sample	MIDDLE OF PLATFORM - CONSTRUCTION ON OUTBOUND TRACK		2018-07-03			10	32.88	60.77	2018-07-31	2018-08-03	0.0636	Plate 2	11H	73167592	60933106	16.7212	58354840	4.23131	0.4577122	62.06	15.95	10106641	5982532	59.19	5833829	57.72	148703	1.47
SL467222	2018	New York	75TH AVE.	-73.8369	40.718	Sample	MIDDLE OF PLATFORM		2018-07-03	Underground	CLOSED	10	32.38	58.54	2018-07-31	2018-08-03	0.0614	Plate 2	12B	71111840	58441982	17.8168	56151190	3.91977	0.340507	69.07	17.74	7838853	4570476	58.31	4479070	57.14	91406	1.17
SL467223	2018	New York	74TH - BROADWAY (INTERIOR)	-73.8913	40.7465	Sample	MIDDLE OF PLATFORM		2018-07-03			30	31.59	61.75	2018-07-31	2018-08-03	0.0984	Plate 2	12C	112171852	84938438	24.2783	60709040	28.5258	0.3828819	62.15	18	10261324	6489236	63.24	6182107	60.25	307129	2.99
SL467224	2018	New York	74TH - BROADWAY (EXTERIOR)	-73.8912	40.7469	Sample	MIDDLE OF PLATFORM		2018-07-03		OPEN	30	29.87	68.07	2018-07-31	2018-08-03	0.0584	Plate 2	12D	78611702	64509420	17.9392	47213942	26.8108	0.385872	63.82	19.02	7625646	4862573	63.77	4660159	61.11	202414	2.65
SL467225	2018	New York	FLUSHING - MAIN STREET (7)	-73.83	40.7596	Sample	MIDDLE OF PLATFORM		2018-07-03			10	34.51	49.3	2018-07-31	2018-08-03	0.157	Plate 2	12E	90057730	67342940	25.2225	53383966	20.7282	0.3518383	60.11	17.62	9600116	5927207	61.74	5698899	59.36	228308	2.38
SL467226	2018	New York	Court square	-73.9453	40.747	Sample	MIDDLE OF PLATFORM		2018-07-03	Aboveground		10	29.19	69.81	2018-07-31	2018-08-03	0.073	Plate 2	12F	82557372	71373228	13.5471	63954508	10.3943	0.513099	55.18	19.35	13110142	9806174	74.8	9608575	73.29	197599	1.51
SL467227	2018	New York	GRAND CENTRAL - 42ND STREET	-73.9767	40.7518	Sample	MIDDLE OF PLATFORM		2018-07-03	Underground	CLOSED	30	31.8	59.67	2018-07-31	2018-08-03	0.117	Plate 2	12G	86651846	68204876	21.2886	48064330	29.5295	0.3654371	58.96	16.48	8901262	5762552	64.74	5595067	62.86	167485	1.88
SL469677	2018	Oslo	Vestli	59.97204	10.92944	Sample	Platform	Suburban	2018-06-21	Underground	CLOSED	10	18.8	56.8	2018-07-06	2018-07-06	0.0294	Plate 1	1A	89716680	82101772	8.48773	68166776	16.9728	0.814286	67.23	24.22	10100461	7118556	70.48	6752410	66.85	366146	3.63
SL469678	2018	Oslo	Romsås	59.9626	10.89248	Sample	Platform	Suburban	2018-06-21	Underground	CLOSED	10	15.7	63.9	2018-07-06	2018-07-06	0.03	Plate 1	1B	89481338	82175754	8.16437	69558022	15.3546	0.6001389	73.68	26.07	8158682	5861274	71.84	5459609	66.92	401665	4.92
SL469679	2018	Oslo	Carl Berners plass	59.92566	10.77959	Sample	Platform	Urban	2018-06-21	Underground	CLOSED	10	16.3	74.8	2018-07-06	2018-07-06	0.026	Plate 1	1C	86064466	81180860	5.67436	68766438	15.2923	0.5231145	68.58	21.98	9763607	6935012	71.03	6472947	66.3	462065	4.73
SL469680	2018	Oslo	Grønland	59.912663	10.76007	Sample	Platform	Urban	2018-06-21	Underground	CLOSED	30	21.3	42.9	2018-07-06	2018-07-06	0.0816	Plate 1	1D	70503394	64614780	8.35224	49084104	24.0358	0.4294043	67.43	21.42	7137112	5023432	70.38	4724503	66.2	298929	4.19
SL469681	2018	Oslo	Jernbanetorget	59.91226	10.75027	Sample	Platform	Urban	2018-06-21	Underground	CLOSED	50	22.3	46.4	2018-07-06	2018-07-06	0.118	Plate 1	1E	83463550	76066068	8.86313	47833342	37.1161	0.4771916	71.43	25.22	6005401	4227050	70.39	3824309	63.68	402741	6.71
SL469682	2018	Oslo	Stortinget	59.913422	10.743194	Sample	Platform	Urban	2018-06-21	Underground	CLOSED	30	21.4	45.5	2018-07-06	2018-07-06	0.0458	Plate 1	1F	99220398	90409084	8.88055	57532660	36.3641	0.600206	65.09	21.58	9107266	6327900	69.48	5907898	64.87	420002	4.61
SL469683	2018	Oslo	Nationaltheateret	59.91546	10.73209	Sample	Platform	Urban	2018-06-21	Underground	CLOSED	50	21	52.1	2018-07-09	2018-07-10	0.118	Plate 1	1G	113582358	104223914	8.23935	76873264	26.2422	0.4254933	72.91	24.46	9129414	5996033	65.68	5490660	60.14	505373	5.54
SL469684	2018	Oslo	Montebello	59.934891	10.666219	Sample	Platform	Suburban	2018-06-21	Aboveground (open area)	OPEN	0	18	42.9	2018-07-09	2018-07-10	0.0402	Plate 1	1H	99578676	91336636	8.27691	87125834	4.6102	0.6141639	82.96	35.63	6641041	3839766	57.82	3015654	45.41	824112	12.41
SL469685	2018	Oslo	Ellingsrudåsen	59.93651	10.91664	Sample	Platform	Suburban	2018-06-21	Underground	CLOSED	10	19.2	61.3	2018-07-09	2018-07-10	0.0486	Plate 1	2A	80635030	71941742	10.781	55522478	22.823	0.9988116	71.41	26.82	7079342	4560260	64.42	4101088	57.93	459172	6.49
SL469686	2018	Oslo	Lindeberg	59.93276	10.88167	Sample	Platform	Suburban	2018-06-21	Underground	CLOSED	10			2018-07-09	2018-07-10	0.0254	Plate 1	2B	77894454	73059764	6.20672	65630992	10.1681	0.576252	72.32	28.49	8201601	5544509	67.6	4327573	52.76	1216936	14.84
SL469687	2018	Oslo	Helsfyr	59.91259	10.80139	Sample	Platform	Urban	2018-06-21	Underground	CLOSED	30	18.7	53.1	2018-07-09	2018-07-10	0.101	Plate 1	2C	72386370	66632452	7.9489	55298904	17.0091	0.4425581	75.69	25.41	5810921	3906869	67.23	3519085	60.56	387784	6.67
SL469688	2018	Oslo	Tøyen	59.91558	10.7758	Sample	Platform	Urban	2018-06-21	Underground	CLOSED	30	19.4	63.4	2018-07-09	2018-07-10	0.107	Plate 1	2D	59343140	54205002	8.65835	30098988	44.4719	0.3625221	71.31	25.89	3824247	2669412	69.8	2385590	62.38	283822	7.42
SL469689	2018	Oslo	Majorstuen	59.930029	10.714907	Sample	Platform	Urban	2018-06-21	Aboveground (open area)	OPEN	30			2018-07-09	2018-07-10	0.0804	Plate 1	2E	57812982	51990508	10.0712	43115818	17.0698	0.594862	75.23	26.65	4695500	2983418	63.54	2668854	56.84	314564	6.7
SL469690	2018	Oslo	Forskningsparken	59.9437	10.72088	Sample	Platform	Suburban	2018-06-21	Aboveground (open area)	OPEN	10			2018-07-09	2018-07-10	0.0742	Plate 1	2F	77920580	71116870	8.7316	68868488	3.16153	0.5326852	79.93	29.44	6082185	3382755	55.62	2801921	46.07	580834	9.55
SL469691	2018	Oslo	Nydalen	59.9494	10.76592	Sample	Platform	Suburban	2018-06-21	Underground	CLOSED	30	17.6	52.7	2018-07-09	2018-07-10	0.0506	Plate 1	2G	80295100	72984804	9.10429	56658030	22.3701	0.5516724	71.61	25.59	7140401	5073952	71.06	4500221	63.02	573731	8.03
SL469692	2018	Oslo	Løren	59.9301	10.78959	Sample	Platform	Suburban	2018-06-21	Underground	CLOSED	10	15.4	56.1	2018-07-09	2018-07-10	0.0406	Plate 1	2H	80674714	68694320	14.8502	56006846	18.4695	0.9917606	69.08	26.48	7824246	6148847	78.59	5289001	67.6	859846	10.99
SL469693	2018	Oslo	Montebello	59.934891	10.666219	Sample	Platform	Suburban	2018-06-22	Aboveground (open area)	OPEN	0	20.5	32.8	2018-07-09	2018-07-10	0.0152	Plate 1	3A	76218280	70843130	7.05231	69071244	2.50114	0.619253	83.87	36.11	4925333	2823899	57.33	1967422	39.94	856477	17.39
SL469694	2018	Oslo	Nationaltheateret	59.91546	10.73209	Sample	Platform	Urban	2018-06-22	Underground	CLOSED	30	20.4	55.7	2018-07-09	2018-07-10	0.0694	Plate 1	3B	83988864	77346364	7.90879	58707272	24.0982	0.4362774	72.45	22.69	7118048	4675261	65.68	4439244	62.37	236017	3.32
SL469695	2018	Oslo	Stortinget	59.91343	10.74329	Sample	Platform	Urban	2018-06-22	Underground	CLOSED	10	21	47.6	2018-07-09	2018-07-10	0.0588	Plate 1	3C	97975762	88898200	9.26511	62409636	29.7965	0.8242054	63.43	21.87	10389140	8292138	79.82	7775725	74.84	516413	4.97
SL469696	2018	Oslo	Jernbanetorget	59.91226	10.75027	Sample	Platform	Urban	2018-06-22	Underground	CLOSED	30	21.8	48.7	2018-07-09	2018-07-10	0.0698	Plate 1	3D	69621728	62159472	10.7183	37484412	39.6964	0.5113663	68.46	23.81	5229817	3835135	73.33	3586416	68.58	248719	4.76
SL469697	2018	Oslo	Grønland	59.91278	10.76009	Sample	Platform	Urban	2018-06-22	Underground	CLOSED	30	21.6	44.6	2018-07-09	2018-07-11	0.0736	Plate 1	3E	70196222	63447386	9.61424	46990324	25.9381	0.5096136	67.74	22.39	6755917	4885508	72.31	4538123	67.17	347385	5.14
SL469698	2018	Oslo	Carl Berners plass	59.92566	10.77959	Sample	Platform	Urban	2018-06-22	Underground	CLOSED	10	16	65.9	2018-07-09	2018-07-11	0.0244	Plate 1	3F	71668746	65613760	8.44857	49765272	24.1542	0.5460244	69.03	23.45	6886489	4997788	72.57	4626489	67.18	371299	5.39
SL469699	2018	Oslo	Romsås	59.9626	10.89248	Sample	Platform	Suburban	2018-06-22	Underground	CLOSED	10	15.9	61.5	2018-07-09	2018-07-11	0.0248	Plate 1	3G	90017408	82289376	8.58504	74008336	10.0633	0.687756	73.44	24.15	8728452	6265857	71.79	5831707	66.81	434150	4.97
SL469700	2018	Oslo	Vestli	59.97204	10.92944	Sample	Platform	Suburban	2018-06-22	Underground	CLOSED	0	19.3	53.2	2018-07-09	2018-07-11	0.0334	Plate 1	3H	79334410	72120602	9.09291	49449474	31.435	0.5882068	67.02	24.66	7461043	4538364	60.83	4229485	56.69	308879	4.14
SL469701	2018	Oslo	Løren	59.9301	10.78959	Sample	Platform	Suburban	2018-06-22	Underground	CLOSED	10	15.3	62	2018-07-09	2018-07-11	0.0162	Plate 1	4A	90856510	82933622	8.72022	72218088	12.9206	0.8793018	70.88	28.18	9603156	6959116	72.47	5796573	60.36	1162543	12.11
SL469702	2018	Oslo	Nydalen	59.9494	10.76592	Sample	Platform	Suburban	2018-06-22	Underground	CLOSED	10	17.7	40.8	2018-07-09	2018-07-11	0.0322	Plate 1	4B	74398806	67979092	8.62879	53435602	21.3941	0.4755745	73.76	27.84	6227312	4380613	70.35	3968251	63.72	412362	6.62
SL469703	2018	Oslo	Forskningsparken	59.9437	10.72088	Sample	Platform	Suburban	2018-06-22	Aboveground (open area)	OPEN	10	17.9	35	2018-07-09	2018-07-11	0.0266	Plate 1	4C	66423618	60074544	9.55846	50695446	15.6124	0.9401825	79.31	32.3	4627130	3093994	66.87	2556371	55.25	537623	11.62
SL469704	2018	Oslo	Majorstuen	59.93016	10.71473	Sample	Platform	Urban	2018-06-22	Aboveground (open area)	OPEN	50	17.4	35.7	2018-07-09	2018-07-11	0.0452	Plate 1	4D	79477490	71288644	10.3034	61048610	14.3642	0.570261	76.05	27.79	6401637	4264307	66.61	3825497	59.76	438810	6.85
SL469705	2018	Oslo	Tøyen	59.91558	10.7758	Sample	Platform	Urban	2018-06-22	Underground	CLOSED	30	20	59.9	2018-07-09	2018-07-11	0.0714	Plate 1	4E	81689066	73866534	9.57598	49100150	33.5286	0.5076265	71.76	25.81	6124086	4387898	71.65	3892339	63.56	495559	8.09
SL469706	2018	Oslo	Helsfyr	59.91259	10.80139	Sample	Platform	Suburban	2018-06-22	Underground	CLOSED	30	19.3	49.1	2018-07-09	2018-07-11	Too low	Plate 1	4F	73911880	67544994	8.61416	51872356	23.2033	0.3868316	73.62	24.47	5971434	3935939	65.91	3671808	61.49	264131	4.42
SL469707	2018	Oslo	Lindeberg	59.93276	10.88167	Sample	Platform	Suburban	2018-06-22	Underground	CLOSED	10	15.5	41.7	2018-07-09	2018-07-11	0.0634	Plate 1	4G	87960948	79502624	9.616	74551068	6.22817	0.6895831	81.89	34.3	5857664	3235688	55.24	2400163	40.97	835525	14.26
SL469708	2018	Oslo	Ellingsrudåsen	59.93651	10.91664	Sample	Platform	Suburban	2018-06-22	Underground	CLOSED	10	19.9	58.5	2018-07-09	2018-07-12	0.015	Plate 1	4H	65103914	55488762	14.7689	38407390	30.7835	0.9915044	67.67	25.47	5567606	3950455	70.95	3661544	65.77	288911	5.19
SL469709	2018	Oslo	Vestli	59.97204	10.92944	Sample	Platform	Suburban	2018-06-27	Underground	CLOSED	10	21.9	55	2018-07-09	2018-07-12	0.0372	Plate 1	5A	65626806	57260826	12.7478	28957274	49.4292	0.9987019	72.19	30.3	3570519	2517321	70.5	2171902	60.83	345419	9.67
SL469710	2018	Oslo	Romsås	59.9626	10.89248	Sample	Platform	Suburban	2018-06-27	Underground	CLOSED	30	17.7	64.3	2018-07-09	2018-07-12	0.0348	Plate 1	5B	102616696	91729224	10.6098	67717762	26.1765	0.9159719	71.7	29.66	8550088	4870518	56.96	4223286	49.39	647232	7.57
SL469711	2018	Oslo	Grønland	59.91278	10.76009	Sample	Platform	Urban	2018-06-28	Underground	CLOSED	10	25.4	60.2	2018-07-09	2018-07-12	0.0458	Plate 1	5D	59521912	52991140	10.972	35287280	33.4091	0.4951808	68.57	24.81	4958949	3296303	66.47	2948427	59.46	347876	7.02
SL469712	2018	Oslo	Jernbanetorget	59.91226	10.75027	Sample	Platform	Urban	2018-06-28	Underground	CLOSED	30	25.9	61.8	2018-07-09	2018-07-12	0.0822	Plate 1	5E	81629066	73289244	10.2167	42528526	41.9717	0.6300303	70.95	26.13	5412341	3845400	71.05	3494998	64.57	350402	6.47
SL469713	2018	Oslo	Stortinget	59.91343	10.74329	Sample	Platform	Urban	2018-06-28	Underground	CLOSED	30	25.1	55.6	2018-07-09	2018-07-12	0.0254	Plate 1	5F	91370016	81581604	10.7129	54281672	33.4633	0.7240167	66.82	23.21	8111304	6395091	78.84	6098691	75.19	296400	3.65
SL469714	2018	Oslo	Nationaltheateret	59.91546	10.73209	Sample	Platform	Urban	2018-06-28	Underground	CLOSED	30	25.2	56.9	2018-07-09	2018-07-12	0.0724	Plate 1	5G	74021012	66790378	9.76835	46106568	30.9682	0.5830834	74.75	26.35	5045408	3635619	72.06	3394751	67.28	240868	4.77
SL469715	2018	Oslo	Montebello	59.934891	10.666219	Sample	Platform	Suburban	2018-06-28	Aboveground (open area)	OPEN	10	28.7	26.7	2018-07-09	2018-07-12	0.0332	Plate 1	5H	80396670	73792546	8.21442	62266428	15.6196	0.5303571	81.25	31.15	5109342	3237596	63.37	2725515	53.34	512081	10.02
SL469716	2018	Oslo	Ellingsrudåsen	59.93651	10.91664	Sample	Platform	Suburban	2018-06-27	Underground	CLOSED	10			2018-07-09	2018-07-12	0.0286	Plate 1	6A	70410636	64273460	8.71626	49398090	23.1439	0.4951026	69.55	24.82	6726855	4373731	65.02	4125335	61.33	248396	3.69
SL469717	2018	Oslo	Lindeberg	59.93276	10.88167	Sample	Platform	Suburban	2018-06-27	Underground	CLOSED	10	20.3	54.9	2018-07-09	2018-07-12	0.0354	Plate 1	6B	67576310	62233802	7.90589	60439254	2.88356	0.6516477	79.19	34.62	5627689	2601193	46.22	1743850	30.99	857343	15.23
SL469718	2018	Oslo	Helsfyr	59.91259	10.80139	Sample	Platform	Suburban	2018-06-27	Underground	CLOSED	30	24.1	50.3	2018-07-09	2018-07-16	0.0888	Plate 1	6C	89000992	81658964	8.24938	64926388	20.4908	0.4296616	74.84	27.29	7133366	4315919	60.5	3997647	56.04	318272	4.46
SL469719	2018	Oslo	Tøyen	59.91558	10.7758	Sample	Platform	Urban	2018-06-27	Underground	CLOSED	30	23	62.5	2018-07-09	2018-07-16	0.049	Plate 1	6D	88185810	80121348	9.14485	61040166	23.8154	0.4834984	72.15	27.19	7535114	5400958	71.68	4962859	65.86	438099	5.81
SL469720	2018	Oslo	Majorstuen	59.930231	10.714691	Sample	Platform	Urban	2018-06-27	Aboveground (open area)	OPEN	50	27.9	38.3	2018-07-09	2018-07-16	0.0944	Plate 1	6E	78518490	72693046	7.4192	66497804	8.52247	0.4117832	76.69	26.87	6850453	4309204	62.9	3909887	57.07	399317	5.83
SL469721	2018	Oslo	Forskningsparken	59.943757	10.721065	Sample	Platform	Suburban	2018-06-27	Aboveground (open area)	OPEN	10	29.4	35.5	2018-07-09	2018-07-16	0.0612	Plate 1	6F	80400800	73216562	8.93553	69059736	5.67744	0.5570349	80.93	32.58	5771930	3374054	58.46	2690589	46.62	683465	11.84
SL469722	2018	Oslo	Nydalen	59.9494	10.76592	Sample	Platform	Urban	2018-06-27	Underground	CLOSED	30	22.8	50.2	2018-07-09	2018-07-16	0.0298	Plate 1	6G	93546854	85827896	8.25144	62537348	27.1363	0.5461598	70.57	24.49	8251437	5769085	69.92	5308027	64.33	461058	5.59
SL469723	2018	Oslo	Løren	59.9301	10.78959	Sample	Platform	Suburban	2018-06-27	Underground	CLOSED	10	19.4	60.2	2018-07-09	2018-07-16	0.0278	Plate 1	6H	78644194	72603682	7.68081	62433454	14.0079	0.5930572	65.86	24.17	9675063	6444373	66.61	5656550	58.47	787823	8.14
SL469724	2018	Oslo	Montebello	59.934891	10.666219	Sample	Platform	Suburban	2018-06-25	Aboveground (open area)	OPEN	10	25.9	38.2	2018-07-09	2018-07-16	0.0246	Plate 1	7A	79428296	73670638	7.24888	72267660	1.90439	0.6194251	84.59	37.29	4879805	2881749	59.05	2524058	51.72	357691	7.33
SL469725	2018	Oslo	Nationaltheateret	59.91546	10.73209	Sample	Platform	Urban	2018-06-25	Underground	CLOSED	30	22.6	61.4	2018-07-09	2018-07-16	0.0612	Plate 1	7B	79193020	73220420	7.54183	60227882	17.7444	0.4511362	74.72	24.12	6684370	4531847	67.8	4321477	64.65	210370	3.15
SL469726	2018	Oslo	Stortinget	59.91343	10.74329	Sample	Platform	Urban	2018-06-25	Underground	CLOSED	30	23.7	50.2	2018-07-09	2018-07-16	0.0138	Plate 1	7C	85456198	79315538	7.18574	56131900	29.2296	0.631424	61.21	19.04	9961116	7976535	80.08	7673528	77.03	303007	3.04
SL469727	2018	Oslo	Jernbanetorget	59.91226	10.75027	Sample	Platform	Urban	2018-06-25	Underground	CLOSED	30	24.4	50.7	2018-07-09	2018-07-16	0.0316	Plate 1	7D	73287164	66406324	9.38887	47480038	28.5007	0.5041474	66.55	21.29	7118588	5216848	73.28	4968911	69.8	247937	3.48
SL469728	2018	Oslo	Grønland	59.91278	10.76009	Sample	Platform	Urban	2018-06-25	Underground	CLOSED	30	24.2	52.6	2018-07-09	2018-07-16	0.0622	Plate 1	7E	63981324	58065242	9.24658	40484714	30.2772	0.4947316	67.8	21.1	5830717	4058344	69.6	3875182	66.46	183162	3.14
SL469729	2018	Oslo	Carl Berners plass	59.92566	10.77959	Sample	Platform	Urban	2018-06-25	Underground	CLOSED	10	16.5	70.7	2018-07-09	2018-07-16	0.0278	Plate 1	7F	61071786	55021610	9.90666	37665560	31.5441	0.5163682	70.63	24.97	4968056	3734677	75.17	3523526	70.92	211151	4.25
SL469730	2018	Oslo	Romsås	59.9626	10.89248	Sample	Platform	Urban	2018-06-25	Underground	CLOSED	10	17.6	67.6	2018-07-09	2018-07-16	0.0238	Plate 1	7G	94747138	85330482	9.93872	72148282	15.4484	0.6401804	73.62	27.24	8467439	6176315	72.94	5884120	69.49	292195	3.45
SL469731	2018	Oslo	Vestli	59.97204	10.92944	Sample	Platform	Suburban	2018-06-25	Underground	CLOSED	10	23.2	50.3	2018-07-09	2018-07-16	0.0182	Plate 1	7H	72891044	66625874	8.59525	50663678	23.958	0.5528226	66.66	23.4	7622389	5507000	72.25	5199292	68.21	307708	4.04
SL469732	2018	Oslo	Løren	59.9301	10.78959	Sample	Platform	Suburban	2018-06-25	Underground	CLOSED	10	16.8	61.8	2018-07-09	2018-07-16	Too low	Plate 1	8A	81501360	73344150	10.0087	58837454	19.7789	0.7719737	67.75	25.19	8536713	6626588	77.62	6060926	71	565662	6.63
SL469733	2018	Oslo	Nydalen	59.9494	10.76592	Sample	Platform	Suburban	2018-06-25	Underground	CLOSED	30	20.3	53.4	2018-07-09	2018-07-16	0.043	Plate 1	8B	73734634	66192222	10.2291	51169536	22.6955	0.4768486	71.54	26.56	6445879	3814107	59.17	3486610	54.09	327497	5.08
SL469734	2018	Oslo	Forskningsparken	59.9437	10.72088	Sample	Platform	Suburban	2018-06-25	Aboveground (open area)	OPEN	10	28.9	37	2018-07-09	2018-07-16	0.0252	Plate 1	8C	61852446	56860312	8.07104	53631416	5.67865	0.5549677	79.58	31.91	4876165	3027419	62.09	2664643	54.65	362776	7.44
SL469735	2018	Oslo	Majorstuen	59.93016	10.71473	Sample	Platform	Suburban	2018-06-25	Aboveground (open area)	OPEN	30	25.2	40.5	2018-07-09	2018-07-16	0.0388	Plate 1	8D	67870180	62849594	7.39734	56783230	9.65219	0.4861304	73.21	24.5	6852840	4418870	64.48	4261000	62.18	157870	2.3
SL469736	2018	Oslo	Tøyen	59.91558	10.7758	Sample	Platform	Urban	2018-06-25	Underground	CLOSED	30	23.1	57.3	2018-07-09	2018-07-16	0.0362	Plate 1	8E	61422660	55612052	9.46004	39340720	29.2586	0.5043423	68.07	23.63	5601267	4144657	73.99	3808843	68	335814	6
SL469737	2018	Oslo	Helsfyr	59.91259	10.80139	Sample	Platform	Urban	2018-06-25	Underground	CLOSED	30	23.5	50.3	2018-07-09	2018-07-16	0.0852	Plate 1	8F	67568556	61163924	9.47872	43154354	29.4448	0.4012385	71.25	23.31	5514834	3530065	64.01	3362526	60.97	167539	3.04
SL469738	2018	Oslo	Lindeberg	59.93276	10.88167	Sample	Platform	Suburban	2018-06-25	Underground	CLOSED	10	19.7	54.9	2018-07-10	2018-07-16	0.0238	Plate 1	8G	88279936	77392724	12.3326	63105850	18.4602	0.9591417	80.34	34.04	5256904	3718149	70.73	3302241	62.82	415908	7.91
SL469739	2018	Oslo	Ellingsrudåsen	59.93651	10.91664	Sample	Platform	Suburban	2018-06-25	Underground	CLOSED	10			2018-07-10	2018-07-16	0.0186	Plate 1	8H	65745320	58902532	10.408	38850444	34.0428	0.6048748	65.29	23.21	6122904	4113255	67.18	3867980	63.17	245275	4.01
SL469740	2018	Hong Kong	Kowloon Tong	22.3372	114.176	Sample	Platform	Urban	2018-06-23	Aboveground (Mixed Area)		520	27.5	82	2018-07-13	2018-07-17	0.0416	Plate 1	9A	90840602	83320906	8.2779	57467796	31.0284	0.6263825	49.76	14.54	13601933	9628580	70.79	9193875	67.59	434705	3.2
SL469741	2018	Hong Kong	Tai Wai	22.373	114.179	Sample	Platform	Suburban	2018-06-23	Aboveground (Mixed Area)		480	27.3	88	2018-07-13	2018-07-17	0.0138	Plate 1	9B	70795674	66204198	6.48553	57600022	12.9964	0.5789373	69.27	26.11	8183774	6202279	75.79	5016429	61.3	1185850	14.49
SL469742	2018	Hong Kong	Che Kung Temple	22.3748	114.186	Sample	Platform	Suburban	2018-06-23	Aboveground (Mixed Area)		120	28.1	87	2018-07-13	2018-07-17	0.106	Plate 1	9C	65036958	59913028	7.87849	55867688	6.75202	0.3772557	76.97	33.87	5733530	2615797	45.62	1299108	22.66	1316689	22.96
SL469743	2018	Hong Kong	Sha Tin Wai	22.3769	114.195	Sample	Platform	Suburban	2018-06-23	Aboveground (Mixed Area)		280	25	94	2018-07-13	2018-07-17	0.145	Plate 1	9D	74275668	68405876	7.90271	66662482	2.5486	0.5730839	83.4	40.06	4909206	1303691	26.56	1013490	20.64	290201	5.91
SL469744	2018	Hong Kong	Shek Kip Mei	22.332	114.169	Sample	Platform	Urban	2018-06-23	Underground	CLOSED	200	24.6	92	2018-07-13	2018-07-17	0.0354	Plate 1	9E	73116700	66741900	8.71866	44748626	32.9527	0.5916553	48.11	13.85	10955687	7865283	71.79	7511262	68.56	354021	3.23
SL469745	2018	Hong Kong	Prince Edward	22.3251	114.168	Sample	Platform	Urban	2018-06-23	Underground	CLOSED	720	24.2	94	2018-07-13	2018-07-17	0.0668	Plate 1	9F	72019692	64087064	11.0145	36517700	43.0186	0.5460921	46.46	12	9220296	6233420	67.61	6054401	65.66	179019	1.94
SL469746	2018	Hong Kong	Sham Shui Po	22.3313	114.162	Sample	Platform	Urban	2018-06-23	Underground	CLOSED	280	25	95	2018-07-13	2018-07-17	0.0554	Plate 1	9G	95279388	88192360	7.43815	62918512	28.6576	0.581737	48.99	14.13	15129107	10562241	69.81	9855056	65.14	707185	4.67
SL469747	2018	Hong Kong	Cheung Sha Wan	22.3358	114.156	Sample	Platform	Urban	2018-06-23	Underground	CLOSED	280	25.4	96	2018-07-13	2018-07-17	0.0622	Plate 1	9H	78833296	71113542	9.7925	27720598	61.0192	0.5541175	44.33	13.76	7317294	5653415	77.26	5414266	73.99	239149	3.27
SL469748	2018	Hong Kong	Lai King	22.3487	114.126	Sample	Platform	Urban	2018-06-23	Underground	CLOSED	560	25.9	89	2018-07-13	2018-07-17	0.0456	Plate 1	10A	63813264	58406270	8.47315	20292978	65.2555	0.4403569	63.68	22.14	3396171	2410804	70.99	2176146	64.08	234658	6.91
SL469749	2018	Hong Kong	Tsing Yi	22.3592	114.107	Sample	Platform	Suburban	2018-06-23	Underground	CLOSED	800	26.6	90	2018-07-13	2018-07-17	0.0426	Plate 1	10B	90592584	80736826	10.8792	41686666	48.3672	0.5795243	52.8	16.99	9221324	6545830	70.99	6170108	66.91	375722	4.07
SL469750	2018	Hong Kong	Yau Tong	22.2987	114.237	Sample	Platform	Urban	2018-06-22	Underground	CLOSED	680	30.1	79	2018-07-13	2018-07-17	0.0578	Plate 1	10C	64607112	58869756	8.88038	28031606	52.3837	0.6395321	54.11	13.13	6050603	4124483	68.17	3873001	64.01	251482	4.16
SL469751	2018	Hong Kong	Quarry Bay	22.2884	114.21	Sample	Platform	Urban	2018-06-22	Underground	CLOSED	240	30.8	82	2018-07-13	2018-07-19	0.0366	Plate 1	10D	87728760	75865230	13.523	43809498	42.2535	0.8510577	45.69	12.09	11248524	8886667	79	8425518	74.9	461149	4.1
SL469752	2018	Hong Kong	North Point	22.2914	114.2	Sample	Platform	Urban	2018-06-22	Underground	CLOSED	600	30.6	78	2018-07-13	2018-07-19	0.15	Plate 1	10E	67381488	60681230	9.94377	3682950	93.9307	0.4945167	50.41	13.14	867934	665975	76.73	575351	66.29	90624	10.44
SL469753	2018	Hong Kong	Fortress Hill	22.2885	114.194	Sample	Platform	Urban	2018-06-22	Underground	CLOSED	200	28.6	89	2018-07-13	2018-07-19	0.0128	Plate 1	10F	84971662	74090502	12.8056	52293782	29.419	0.8782193	52.24	13.62	11659278	8938171	76.66	8706319	74.67	231852	1.99
SL469754	2018	Hong Kong	Ocean Park	22.2491	114.175	Sample	Platform	Rural	2018-06-22	Aboveground (Mixed Area)		150	28.9	89	2018-07-13	2018-07-19	0.0398	Plate 1	10G	126123058	113795458	9.77426	62972138	44.662	0.6689558	58.78	21.57	12093547	9191109	76	6765740	55.95	2425369	20.06
SL469755	2018	Hong Kong	Admiralty	22.2797	114.165	Sample	Platform	Urban	2018-06-22	Underground	CLOSED	1320	28.2	82	2018-07-13	2018-07-19	0.051	Plate 1	10H	93471994	83688434	10.4668	52351786	37.4444	0.6445829	51.18	12.58	11979621	8039693	67.11	7832627	65.38	207066	1.73
SL469756	2018	Hong Kong	Tsim Sha Tsui	22.2979	114.172	Sample	Platform	Urban	2018-06-22	Underground	CLOSED	600	26.1	92	2018-07-13	2018-07-19	0.0612	Plate 1	11A	80303420	72810842	9.33033	39364320	45.9362	0.5800631	51.96	13.93	8854184	6222348	70.28	6003935	67.81	218413	2.47
SL469757	2018	Hong Kong	East Tsim Sha Tsui	22.2953	114.174	Sample	Platform	Urban	2018-06-22	Underground	CLOSED	200	25.5	91	2018-07-13	2018-07-19	0.0224	Plate 1	11B	70143952	63779948	9.07278	35184082	44.8352	0.7029276	50.21	12.23	8250240	6338070	76.82	6140697	74.43	197373	2.39
SL469758	2018	Hong Kong	Hung Hom	22.3036	114.181	Sample	Platform	Urban	2018-06-22	Aboveground (Mixed Area)		1280	25.9	89	2018-07-13	2018-07-19	0.0438	Plate 1	11C	75199500	68949238	8.31157	49199634	28.6437	0.4873335	60.84	20.9	8799549	6118729	69.53	5739163	65.22	379566	4.31
SL469759	2018	Hong Kong	Mong Kok East	22.3226	114.172	Sample	Platform	Urban	2018-06-22	Aboveground (Mixed Area)		280	25.3	93	2018-07-13	2018-07-19	0.0682	Plate 1	11D	85202184	77579368	8.94674	60499078	22.0165	0.4960107	68.68	25.08	8503080	5738775	67.49	4908778	57.73	829997	9.76
SL469760	2018	Hong Kong	Kowloon Tong	22.3372	114.176	Sample	Platform	Urban	2018-06-25	Aboveground (Mixed Area)		480	28	82	2018-07-13	2018-07-19	0.0738	Plate 1	11E	73977738	66435862	10.1948	42785074	35.5994	0.5407195	47.67	13.05	10558069	7196756	68.16	7003893	66.34	192863	1.83
SL469761	2018	Hong Kong	Tai Wai	22.373	114.179	Sample	Platform	Suburban	2018-06-25	Aboveground (Mixed Area)		200	28.7	81	2018-07-13	2018-07-19	0.0128	Plate 1	11F	68726400	59407966	13.5587	43368058	26.9996	0.8401276	57.7	16.2	8494551	6499810	76.52	6141531	72.3	358279	4.22
SL469762	2018	Hong Kong	Che Kung Temple	22.3748	114.186	Sample	Platform	Suburban	2018-06-25	Aboveground (Mixed Area)		80	28.7	81	2018-07-13	2018-07-19	0.0256	Plate 1	11G	94880916	84187006	11.2709	60405678	28.2482	0.6499822	72.76	27.31	7389736	5044056	68.26	4240653	57.39	803403	10.87
SL469763	2018	Hong Kong	Sha Tin Wai	22.3769	114.195	Sample	Platform	Suburban	2018-06-25	Aboveground (Mixed Area)		80	28.7	81	2018-07-13	2018-07-19	0.051	Plate 1	11H	95987328	84497388	11.9703	66155630	21.7069	0.9054682	70.86	28.59	8670341	5295595	61.08	4607618	53.14	687977	7.93
SL469764	2018	Hong Kong	Shek Kip Mei	22.332	114.169	Sample	Platform	Urban	2018-06-25	Underground	CLOSED	240	29.9	74	2018-07-13	2018-07-19	0.0268	Plate 1	12A	74348574	66586434	10.4402	38059058	42.8426	0.6615949	45.32	12.08	9818724	7271175	74.05	7019267	71.49	251908	2.57
SL469765	2018	Hong Kong	Prince Edward	22.3251	114.168	Sample	Platform	Urban	2018-06-25	Underground	CLOSED	920	29.5	77	2018-07-13	2018-07-19	0.0594	Plate 1	12B	76759474	69921588	8.9082	25785868	63.1217	0.6219681	32.58	8.96	8335244	7158237	85.88	7025327	84.28	132910	1.59
SL469766	2018	Hong Kong	Sham Shui Po	22.3313	114.162	Sample	Platform	Urban	2018-06-25	Underground	CLOSED	440	30.2	76	2018-07-13	2018-07-19	0.034	Plate 1	12C	86001986	77408822	9.99182	42925210	44.5474	0.6252744	51.39	15.25	9733142	6774087	69.6	6446760	66.24	327327	3.36
SL469767	2018	Hong Kong	Cheung Sha Wan	22.3358	114.156	Sample	Platform	Urban	2018-06-25	Underground	CLOSED	360	30.3	74	2018-07-13	2018-07-19	0.0652	Plate 1	12D	83055726	73428374	11.5914	27840644	62.0846	0.6532178	49.3	14.19	6600235	4382774	66.4	4235576	64.17	147198	2.23
SL469768	2018	Hong Kong	Lai King	22.3487	114.126	Sample	Platform	Urban	2018-06-25	Underground	CLOSED	520	30.5	71	2018-07-13	2018-07-19	0.0186	Plate 1	12E	79439776	68681792	13.5423	40824256	40.5603	0.8453204	55.98	18.1	8316037	5664861	68.12	5371364	64.59	293497	3.53
SL469769	2018	Hong Kong	Tsing Yi	22.3592	114.107	Sample	Platform	Suburban	2018-06-25	Underground	CLOSED	320	26.6	92	2018-07-13	2018-07-19	0.03	Plate 1	12F	72802200	66702504	8.37845	22699900	65.9684	0.5015633	48.52	14.56	5493575	3390128	61.71	3208818	58.41	181310	3.3
SL469770	2018	Hong Kong	Yau Tong	22.2987	114.237	Sample	Platform	Urban	2018-06-26	Underground	CLOSED	520	29.2	81	2018-07-13	2018-07-19	0.0374	Plate 1	12G	97988620	89523930	8.63844	52559334	41.2902	0.5862272	47.22	12.93	13070531	8986851	68.76	8745257	66.91	241594	1.85
SL469771	2018	Hong Kong	Quarry Bay	22.2884	114.21	Sample	Platform	Urban	2018-06-26	Underground	CLOSED	160	29.6	78	2018-07-13	2018-07-19	0.0316	Plate 1	12H	82209418	76450904	7.00469	57898028	24.2677	0.6278629	47.89	12.16	14271662	10183138	71.35	9912470	69.46	270668	1.9
SL470202	2018	Oslo	Løren			Negative			2018-06-21	Underground	CLOSED				2018-07-10	2018-07-16	Too low	Plate 3	10F	85356156	77842946	8.80219	64261394	17.4474	0.9669209	37.87	7.96	19412380	19377401	99.82	19139181	98.59	222572	1.15
SL470203	2018	Denver	Boulder Junction	40.024609	-105.251159	Sample	Other	Urban	2018-06-21	Underground	CLOSED				2018-08-14	2018-08-20	Too low	Plate 3	9D	79813706	70444520	11.7388	64882794	7.89519	0.8687019	47.31	16.24	16267411	11361627	69.84	11018231	67.73	343396	2.11
SL470204	2018	Denver	Boulder Junction	40.024601	-105.251166	Negative	Other	Urban	2018-06-21	Underground	CLOSED				2018-08-14	2018-08-20	Too low	Plate 3	11H	104473530	93214728	10.7767	85221570	8.57499	0.9533126	47.27	12.86	21641438	21390180	98.84	21148137	97.72	242043	1.12
SL470205	2018	Denver	Downtown Boulder Station	40.017307	-105.276935	Sample	Other	Urban	2018-06-21	Aboveground (open area)	OPEN				2018-08-14	2018-08-20	Too low	Plate 3	9E	67088132	60900006	9.22388	46217296	24.1095	0.5597095	61.15	21.5	8268518	6463692	78.17	6114537	73.95	349155	4.22
SL470206	2018	Denver	Union Station Indoor	39.753339	-105.000208	Sample	Other	Urban	2018-06-21	Aboveground (closed area)	CLOSED	100	24	33	2018-08-14	2018-08-20	0.0618	Plate 3	9F	82950656	68169200	17.8196	55112452	19.1534	0.4455869	60.05	22.06	10057445	5219378	51.9	4775709	47.48	443669	4.41
SL470208	2018	New York		-	-	Negative			2018-06-26						2018-07-31	2018-08-02	0.0061	Plate 3	10G	66317074	57914098	12.6709	44480360	23.196	0.9346	37.81	9.05	13421288	13239152	98.64	13089178	97.53	143290	1.07
SL470209	2018	London	Green park	51.5067	-0.14276	Sample	Platform	Urban	2018-06-21	Underground	CLOSED				2018-11-23	2018-11-30	0.126	Plate 3	1A	104832104	86809922	17.1915	62192960	28.3573	0.3873013	62.09	19.62	10664180	6824430	63.99	6482628	60.79	341802	3.21
SL470210	2018	London	Pimlico	51.4891	-0.133037	Sample	Platform	Urban	2018-06-21	Underground	CLOSED				2018-11-23	2018-11-30	0.092	Plate 3	1B	74755372	62703976	16.1211	52031862	17.0198	0.4149814	63.13	22.35	8610634	4480849	52.04	4144651	48.13	336198	3.9
SL470211	2018	London	Vauxhall	51.486	-0.12369	Sample	Platform	Urban	2018-06-21	Underground	CLOSED				2018-11-23	2018-11-30	0.087	Plate 3	1C	79635126	69696494	12.4802	55166644	20.8473	0.4643088	64.45	22.2	8832126	5079316	57.51	4750893	53.79	328423	3.72
SL470212	2018	London	Brixton	51.4624	-0.115421	Sample	Platform	Urban	2018-06-21	Underground	CLOSED				2018-11-23	2018-11-30	0.0818	Plate 3	1D	59391132	50317204	15.2783	42557746	15.4211	0.3941509	62.67	21.51	7209932	4070137	56.45	3818027	52.96	252110	3.5
SL470213	2018	London	Warren street	51.5245	-0.1381	Sample	Platform	Urban	2018-06-21	Underground	CLOSED				2018-11-23	2018-11-30	0.113	Plate 3	1E	85405590	73452852	13.9953	68791368	6.34623	0.4414231	67.88	24.52	9987161	4632053	46.38	4240639	42.46	391414	3.92
SL470214	2018	London	King’s Cross St. Pancras	51.5306	-0.12399	Sample	Platform	Urban	2018-06-21	Underground	CLOSED				2018-11-23	2018-11-30	0.0638	Plate 3	1F	114093512	89863048	21.2374	65351106	27.277	0.4117534	61.22	20.61	11495397	7193605	62.58	6781977	59	411628	3.58
SL470215	2018	London	Oxford circus	51.5152	-0.14119	Sample	Platform	Urban	2018-06-21	Underground	CLOSED				2018-11-23	2018-11-30	0.153	Plate 3	1G	82937666	68332924	17.6093	54475386	20.2794	0.3765945	60.1	18.28	9808390	6377862	65.02	6105686	62.25	272176	2.77
SL470216	2018	London	Finsbury park	51.565	-0.10543	Sample	Platform	Urban	2018-06-21	Underground	CLOSED				2018-11-23	2018-11-30	0.0696	Plate 3	1H	70382098	59732786	15.1307	49551858	17.0441	0.3753419	64.37	20.2	7899706	4531981	57.37	4246718	53.76	285263	3.61
SL470217	2018	London	Euston station	51.5277	-0.13303	Sample	Platform	Urban	2018-06-21	Underground	CLOSED				2018-11-23	2018-11-30	0.114	Plate 3	2A	70656088	62701962	11.2575	39668350	36.7351	0.4250971	61.71	21.09	6882642	4182566	60.77	3921357	56.97	261209	3.8
SL470218	2018	London	Oxford circus	51.5152	-0.14119	Sample	Platform	Urban	2018-07-10	Underground	CLOSED				2018-11-23	2018-12-18	0.168	Plate 3	2B	95077456	81290940	14.5003	58288234	28.2968	0.4265135	59.81	18.5	10672770	6974715	65.35	6682166	62.61	292549	2.74
SL470219	2018	London	Green park	51.5067	-0.14276	Sample	Platform	Urban	2018-07-10	Underground	CLOSED				2018-11-23	2018-12-18	0.226	Plate 3	2C	66090430	55927834	15.3768	37417860	33.0962	0.3346153	60.02	18.45	6759211	4512594	66.76	4290564	63.48	222030	3.28
SL470220	2018	London	Pimlico	51.4891	-0.133037	Sample	Platform	Urban	2018-07-10	Underground	CLOSED				2018-11-23	2018-12-18	0.0804	Plate 3	2D	60722216	52918032	12.8523	42348988	19.9725	0.3441061	62.79	19.35	7060076	4548539	64.43	4347016	61.57	201523	2.85
SL470221	2018	London	Vauxhall	51.486	-0.12369	Sample	Platform	Urban	2018-07-10	Underground	CLOSED				2018-11-23	2018-12-18	0.0566	Plate 3	2E	68307462	58623604	14.1769	38925342	33.6012	0.3459043	63.18	19.49	6416854	4252904	66.28	4006456	62.44	246448	3.84
SL470222	2018	London	Brixton	51.4624	-0.115421	Sample	Platform	Urban	2018-07-10	Underground	CLOSED				2018-11-23	2018-12-18	0.053	Plate 3	2F	71559144	64421124	9.97499	53015470	17.7048	0.5618135	72.29	25.47	6368238	3609331	56.68	3223289	50.62	386042	6.06
SL470223	2018	London	Oxford circus	51.5152	-0.14119	Sample	Platform	Urban	2018-07-10	Underground	CLOSED				2018-11-23	2018-12-18	0.0232	Plate 3	2G	66895164	56203774	15.9823	41839842	25.5569	0.6316817	67.54	25.12	6080679	4125447	67.85	3981548	65.48	143899	2.37
SL470224	2018	London	Oxford circus	51.5152	-0.14119	Sample	Platform	Urban	2018-07-10	Underground	CLOSED				2018-12-18	2018-12-18	0.16	Plate 3	2H	117839206	99993346	15.1442	57692082	42.3041	0.5734402	64.01	23.49	9301647	6282931	67.55	5910603	63.54	372328	4
SL470225	2018	London	Warren street	51.5245	-0.1381	Sample	Platform	Urban	2018-07-10	Underground	CLOSED				2018-12-18	2018-12-18	0.0706	Plate 3	3A	70966666	60461902	14.8024	46730664	22.7106	0.6756263	76.02	32.53	4822931	2954588	61.26	2727999	56.56	226589	4.7
SL470226	2018	London	Euston station	51.5277	-0.13303	Sample	Platform	Urban	2018-07-10	Underground	CLOSED				2018-12-18	2018-12-18	0.176	Plate 3	3B	78531008	68446890	12.8409	38484710	43.7743	0.4575253	64.15	22.68	6198050	4102424	66.19	3810840	61.48	291584	4.7
SL470227	2018	London	King’s Cross St. Pancras	51.5306	-0.12399	Sample	Platform	Urban	2018-07-10	Underground	CLOSED				2018-12-18	2018-12-18	0.18	Plate 3	3C	77879122	65820936	15.4832	41046226	37.6396	0.3819314	62.45	21.29	6923836	4661384	67.32	4368561	63.09	292823	4.23
SL470228	2018	London	Finsbury park	51.565	-0.10543	Sample	Platform	Urban	2018-07-10	Underground	CLOSED				2018-12-18	2018-12-18	0.0142	Plate 3	3D	64075018	56778612	11.3873	44690828	21.2893	0.5356716	68.15	22.39	6207695	4040883	65.09	3786181	60.99	254702	4.1
SL470229	2018	London	Oxford circus	51.5152	-0.14119	Sample	Platform	Urban	2018-07-12	Underground	CLOSED				2018-12-18	2018-12-18	0.176	Plate 3	3E	72377234	59386620	17.9485	40175832	32.3487	0.3644422	58.3	18.08	7641239	5234348	68.5	4977068	65.13	257280	3.37
SL470230	2018	London	Green park	51.5067	-0.14276	Sample	Platform	Urban	2018-07-12	Underground	CLOSED				2018-12-18	2018-12-18	0.131	Plate 3	3F	74273002	63149446	14.9766	39299524	37.7674	0.358075	60.94	18.99	6941496	4649950	66.99	4423119	63.72	226831	3.27
SL470231	2018	London	Pimlico	51.4891	-0.133037	Sample	Platform	Urban	2018-07-12	Underground	CLOSED				2018-12-18	2018-12-18	0.0782	Plate 3	3G	65882698	58343018	11.4441	36282416	37.8119	0.4393892	64.63	22.09	5739753	3875258	67.52	3600491	62.73	274767	4.79
SL470232	2018	London	Vauxhall	51.486	-0.12369	Sample	Platform	Urban	2018-07-12	Underground	CLOSED				2018-12-18	2018-12-18	0.0562	Plate 3	3H	87381280	75674250	13.3976	50458420	33.3215	0.4453699	62.45	20.63	8460438	5769760	68.2	5427996	64.16	341764	4.04
SL470233	2018	London	Brixton	51.4624	-0.115421	Sample	Platform	Urban	2018-07-12	Underground	CLOSED				2018-12-18	2018-12-18	0.0536	Plate 3	4A	87131636	76228886	12.513	61138048	19.7967	0.5594102	69.38	25.26	8220450	5086061	61.87	4128945	50.23	957116	11.64
SL470234	2018	London	Warren street	51.5245	-0.1381	Sample	Platform	Urban	2018-07-12	Underground	CLOSED				2018-12-18	2018-12-18	0.0604	Plate 3	4B	67475214	59998566	11.0806	42352564	29.4107	0.5650358	64.39	23.79	6791166	3883995	57.19	3496297	51.48	387698	5.71
SL470235	2018	London	Euston station	51.5277	-0.13303	Sample	Platform	Urban	2018-07-12	Underground	CLOSED				2018-12-18	2018-12-18	0.0954	Plate 3	4C	78766738	69551204	11.6998	43860530	36.9378	0.4750353	60.51	20.18	7817261	5214528	66.71	4912793	62.85	301735	3.86
SL470236	2018	London	King’s Cross St. Pancras	51.5306	-0.12399	Sample	Platform	Urban	2018-07-12	Underground	CLOSED				2018-12-18	2018-12-18	0.0498	Plate 3	4D	70425320	61183196	13.1233	30763304	49.7194	0.5774456	60.69	21.24	5470571	3833637	70.08	3551594	64.92	282043	5.16
SL470237	2018	London	Finsbury park	51.565	-0.10543	Sample	Platform	Urban	2018-07-12	Underground	CLOSED				2018-12-18	2018-12-18	0.138	Plate 3	4E	65059270	59366314	8.75041	32502634	45.2507	0.9379664	66.3	24.32	4869852	3253184	66.8	2970600	61	282584	5.8
SL470238	2018	London	Finsbury park	51.565	-0.10543	Sample	Platform	Urban	2018-07-12	Underground	CLOSED				2018-12-18	2018-12-18	0.0922	Plate 3	4F	57321642	51393648	10.3416	36765750	28.4625	0.5288045	68.54	23.99	5075714	3271564	64.46	3053162	60.15	218402	4.3
SL470239	2018	London	Oxford circus			Sample			2018-06-26	Underground	CLOSED				2019-08-15	2019-08-15	0.127	Plate 3	4G	86405038	68891114	20.2696	41827488	39.2846	0.4659197	68.55	26.4	5841834	3890373	66.6	3667510	62.78	222863	3.81
SL470240	2018	London	Green park			Sample			2018-06-26	Underground	CLOSED				2019-08-15	2019-08-15	0.0814	Plate 3	4H	80012082	68673932	14.1705	43916226	36.0511	0.6008677	70.7	28.34	5683398	3831436	67.41	3622793	63.74	208643	3.67
SL470241	2018	London	Pimlico			Sample			2018-06-26	Underground	CLOSED				2019-08-15	2019-08-15	0.065	Plate 3	5A	65923452	57728842	12.4305	45422712	21.3171	0.3987178	71.4	24.79	5687204	3612417	63.52	3375420	59.35	236997	4.17
SL470242	2018	London	Vauxhall			Sample			2018-06-26	Underground	CLOSED				2019-08-15	2019-08-15	0.103	Plate 3	5B	63608468	55191314	13.2328	34413516	37.6469	0.5254844	69.06	26.38	4715521	3043706	64.55	2788387	59.13	255319	5.41
SL470243	2018	London	Brixton			Sample			2018-06-26	Underground	CLOSED				2019-08-15	2019-08-15	0.0856	Plate 3	5C	67673698	60002744	11.3352	49936478	16.7763	0.7527222	78.87	34.06	4551350	2102294	46.19	1696167	37.27	406127	8.92
SL470244	2018	Stockholm	Universitetet	59.3652	18.054	Sample		Suburban	2018-06-27	Underground	CLOSED				2018-08-08	2017-08-09	0.0288	Plate 3	5D	77918774	68119562	12.5762	54180734	20.4623	0.6435064	72.43	27.64	6497614	4604376	70.86	3930799	60.5	673577	10.37
SL470245	2018	Stockholm	Danderyds Sjukhus	59.3912	18.0416	Sample		Suburban	2018-06-27	Underground	CLOSED				2018-08-08	2017-08-09	0.0538	Plate 3	5E	89909766	73550166	18.1956	53094430	27.812	0.4718384	71.97	27.77	6559789	4621870	70.46	3865268	58.92	756602	11.53
SL470246	2018	Stockholm	Tekniska Högskolan	59.3458	18.0712	Sample		Urban	2018-06-27	Underground	CLOSED				2018-08-08	2017-08-09	0.0422	Plate 3	5F	68915650	52999184	23.0956	28151020	46.8841	0.4504269	67.58	25.74	4065886	3084063	75.85	2704075	66.51	379988	9.35
SL470247	2018	Stockholm	T- Centralen	59.3309	18.0591	Sample		Urban	2018-06-27	Underground	CLOSED				2018-08-08	2017-08-09	0.0836	Plate 3	5G	86864094	65600018	24.4797	29965222	54.3213	0.333602	68.56	25	4194814	3115689	74.27	2820909	67.25	294780	7.03
SL470248	2018	Stockholm	Slussen	59.3196	18.0721	Sample		Urban	2018-06-27	Underground	CLOSED				2018-08-08	2017-08-09	0.0994	Plate 3	5H	104591702	77846914	25.5707	52574634	32.4641	0.3779569	70.13	24.16	6957889	4518238	64.94	4101791	58.95	416447	5.99
SL470249	2018	Stockholm	Medborgarplatsen	59.3143	18.0734	Sample		Urban	2018-06-27	Underground	CLOSED				2018-08-08	2017-08-09	0.0946	Plate 3	6A	67554422	57365664	15.0823	37988458	33.7784	0.3866117	65.16	21.15	5948286	4372524	73.51	4076697	68.54	295827	4.97
SL470250	2018	Stockholm	Skanstull	59.3077	18.0759	Sample		Urban	2018-06-27	Underground	CLOSED				2018-08-08	2017-08-09	0.132	Plate 3	6B	86602204	70791208	18.257	47865970	32.3843	0.3725646	68.98	24.59	6600946	4786576	72.51	4372410	66.24	414166	6.27
SL470251	2018	Stockholm	Fridhemsplan	59.3321	18.0289	Sample		Urban	2018-06-27	Underground	CLOSED				2018-08-08	2017-08-09	0.0254	Plate 3	6C	85566066	75801518	11.4117	46850792	38.1928	0.8265602	62.73	22.19	7940002	6094272	76.75	5714113	71.97	380159	4.79
SL470252	2018	Stockholm	Fridhemsplan	59.3321	18.0289	Sample		Urban	2018-06-28	Underground	CLOSED				2018-08-08	2017-08-09	0.0424	Plate 3	6D	66585570	58381700	12.3208	43578680	25.3556	0.4602005	69.65	25.77	5902810	4056904	68.73	3704429	62.76	352475	5.97
SL470253	2018	Stockholm	Skanstull	59.3077	18.0759	Sample		Urban	2018-06-28	Underground	CLOSED				2018-08-08	2017-08-09	0.07	Plate 3	6E	76947894	66120524	14.071	48657812	26.4104	0.3979404	68.63	23.71	6842287	4878091	71.29	4375106	63.94	502985	7.35
SL470254	2018	Stockholm	Medborgarplatsen	59.3143	18.0734	Sample		Urban	2018-06-28	Underground	CLOSED				2018-08-08	2017-08-09	0.118	Plate 3	6F	68856782	59818414	13.1263	52699548	11.9008	0.4971139	57.91	15.27	10314818	7161502	69.43	6990219	67.77	171283	1.66
SL470255	2018	Stockholm	Slussen	59.3196	18.0721	Sample		Urban	2018-06-28	Underground	CLOSED				2018-08-08	2017-08-09	0.07	Plate 3	6G	63808838	48169522	24.5096	30449564	36.7867	0.3791487	67.3	24	4407613	3057143	69.36	2795798	63.43	261345	5.93
SL470256	2018	Stockholm	T- Centralen	59.3309	18.0591	Sample		Urban	2018-06-28	Underground	CLOSED				2018-08-08	2017-08-09	0.0778	Plate 3	6H	93313992	71184406	23.7152	41160104	42.1782	0.4216385	68.08	25.08	5848012	4233825	72.4	3772430	64.51	461395	7.89
SL470257	2018	Stockholm	Tekniska Högskolan	59.3458	18.0712	Sample		Urban	2018-06-28	Underground	CLOSED				2018-08-08	2017-08-09	0.0372	Plate 3	7A	68435614	60909972	10.9967	42496002	30.2315	0.4337766	66.86	23.49	6327668	4604873	72.77	4141723	65.45	463150	7.32
SL470258	2018	Stockholm	Danderyds Sjukhus	59.3912	18.0416	Sample		Urban	2018-06-28	Underground	CLOSED				2018-08-08	2017-08-09	0.037	Plate 3	7B	66418450	60357914	9.12478	51878562	14.0485	0.4391818	68.16	22.36	7459083	5006936	67.13	4485767	60.14	521169	6.99
SL470259	2018	Stockholm	Universitetet	59.3652	18.054	Sample		Suburban	2018-06-28	Underground	CLOSED				2018-08-08	2017-08-09	0.0176	Plate 3	7C	55897770	50141194	10.2984	40910170	18.4101	0.6288273	65.69	23.64	6398799	4204071	65.7	3632169	56.76	571902	8.94
SL470260	2018	Stockholm	Universitetet	59.3652	18.054	Sample		Suburban	2018-07-02	Underground	CLOSED				2018-08-08	2017-08-09	0.0314	Plate 3	7D	66654796	58574610	12.1224	40337086	31.1355	0.5877648	69.91	24.3	5404666	3786296	70.06	3403939	62.98	382357	7.07
SL470261	2018	Stockholm	Danderyds Sjukhus	59.3912	18.0416	Sample		Suburban	2018-07-02	Underground	CLOSED				2018-08-08	2017-08-09	0.0486	Plate 3	7E	74841546	64366558	13.9962	49119448	23.6879	0.3805903	72.06	25.72	6065567	4074811	67.18	3798187	62.62	276624	4.56
SL470262	2018	Stockholm	Tekniska Högskolan	59.3458	18.0712	Sample		Urban	2018-07-02	Underground	CLOSED				2018-08-08	2017-08-09	0.0432	Plate 3	7F	81229452	68139452	16.1148	39127656	42.5771	0.4164208	66.2	23.12	5979452	3780661	63.23	3545888	59.3	234773	3.93
SL470263	2018	Stockholm	T- Centralen	59.3309	18.0591	Sample		Urban	2018-07-02	Underground	CLOSED				2018-08-08	2017-08-09	0.0944	Plate 3	7G	69404144	55077734	20.642	38142236	30.7484	0.2765068	69.72	24.15	5111065	3550120	69.46	3308329	64.73	241791	4.73
SL470264	2018	Stockholm	Slussen	59.3196	18.0721	Sample		Urban	2018-07-02	Underground	CLOSED				2018-08-08	2017-08-09	0.0724	Plate 3	7H	110222858	84548420	23.2932	70386608	16.7499	0.3878209	72.85	24.42	8359994	5332436	63.79	4929783	58.97	402653	4.82
SL470265	2018	Stockholm	Medborgarplatsen	59.3143	18.0734	Sample		Urban	2018-07-02	Underground	CLOSED				2018-08-08	2017-08-09	0.0654	Plate 3	8A	61874454	54389114	12.0976	41128974	24.3801	0.4526235	68.27	22.63	5811128	3785576	65.14	3497377	60.18	288199	4.96
SL470266	2018	Stockholm	Skanstull	59.3077	18.0759	Sample		Urban	2018-07-02	Underground	CLOSED				2018-08-08	2018-08-14	0.0804	Plate 3	8B	67071830	58893948	12.1927	38378402	34.8347	0.3809306	68.92	23.24	5299918	3658070	69.02	3417410	64.48	240660	4.54
SL470267	2018	Stockholm	Fridhemsplan	59.3321	18.0289	Sample		Urban	2018-07-02	Underground	CLOSED				2018-08-08	2018-08-14	0.0198	Plate 3	8C	71110616	62092470	12.6819	32789554	47.1924	0.6499536	68.09	24.76	4702720	3622757	77.04	3232664	68.74	390093	8.3
SL470268	2018	Stockholm	Fridhemsplan	59.3321	18.0289	Sample		Urban	2018-07-03	Underground	CLOSED				2018-08-10	2018-08-14	0.0158	Plate 3	8D	65501732	58273312	11.0355	39433498	32.3301	0.7386459	64.56	22.08	6314527	4557495	72.17	4281039	67.8	276456	4.38
SL470269	2018	Stockholm	Skanstull	59.3077	18.0759	Sample		Urban	2018-07-03	Underground	CLOSED				2018-08-10	2018-08-14	0.0576	Plate 3	8E	88441544	73670770	16.7012	51383790	30.2521	0.3792989	66.31	21.36	7794300	5569676	71.46	5212792	66.88	356884	4.58
SL470270	2018	Stockholm	Medborgarplatsen	59.3143	18.0734	Sample		Urban	2018-07-03	Underground	CLOSED				2018-08-10	2018-08-14	0.025	Plate 3	8F	67830824	59610076	12.1195	43102684	27.6923	0.4708083	64.78	20.87	6847136	4780302	69.81	4588859	67.02	191443	2.8
SL470271	2018	Stockholm	Slussen	59.3196	18.0721	Sample		Urban	2018-07-03	Underground	CLOSED				2018-08-10	2018-08-14	0.045	Plate 3	8G	79908542	63470900	20.5706	46761854	26.3255	0.3837221	72.31	26.52	5669057	3795995	66.96	3547075	62.57	248920	4.39
SL470272	2018	Stockholm	T- Centralen	59.3309	18.0591	Sample		Urban	2018-07-03	Underground	CLOSED				2018-08-10	2018-08-14	0.066	Plate 3	8H	111699168	84853402	24.034	52210442	38.4698	0.361446	63.91	21.25	8467552	6269333	74.04	5861912	69.23	407421	4.81
SL470273	2018	Stockholm	Tekniska Högskolan	59.3458	18.0712	Sample		Urban	2018-07-03	Underground	CLOSED				2018-08-10	2018-08-14	0.022	Plate 3	9A	78651752	68546812	12.8477	47938960	30.0639	0.5099155	62.3	20.12	8201998	6117750	74.59	5824333	71.01	293417	3.58
SL470274	2018	Stockholm	Danderyds Sjukhus	59.3912	18.0416	Sample		Urban	2018-07-03	Underground	CLOSED				2018-08-10	2018-08-14	0.0514	Plate 3	9B	66360758	58908740	11.2296	39864866	32.3278	0.399236	67.46	23.72	5801303	4288584	73.92	4054201	69.88	234383	4.04
SL470275	2018	Stockholm	Universitetet	59.3652	18.054	Sample		Suburban	2018-07-03	Underground	CLOSED				2018-08-10	2018-08-14	0.0288	Plate 3	9C	81832498	73102352	10.6683	61754544	15.5232	0.7820175	72.91	24.51	7317882	4634650	63.33	4223192	57.71	411458	5.62
SL470276	2018	Lab				Negative										2018-07-12	Too low	Plate 3	10A	73014616	65466248	10.3382	63933258	2.34165	0.9749875	34.13	7.42	20550964	20528972	99.89	20394383	99.24	118970	0.58
SL470277	2018	Lab				Negative										2018-07-19	0.0056	Plate 3	10B	60087810	44215630	26.415	40379008	8.67707	0.9931876	47.29	12.97	10281568	10151194	98.73	10028361	97.54	122833	1.19
SL470278	2018	Lab				Negative										2018-08-03	0.0064	Plate 3	10C	83446804	75591988	9.41296	73938616	2.18723	0.9486101	42.08	8.17	20743150	19986580	96.35	19688628	94.92	284247	1.37
SL470279	2018	Lab				Negative										2018-08-20	Too low	Plate 3	10D	67360032	59214990	12.0918	56184826	5.11722	0.9157599	56.66	20.65	11729774	11684350	99.61	10187778	86.85	1496572	12.76
SL470280	2018	Lab				Positive										2018-12-18	Too low	Plate 3	10E	70716762	61166900	13.5044	61155972	0.0178659	0.9953918	0.42	1.48	30385118	3038	0.01	3038	100	0	0
SL470281	2018	Lab				Positive										2018-11-30	2.36	Plate 3	11A	86788484	62659110	27.8025	62647188	0.0190268	0.996791	0.43	1.35	31109606	311	0.001	311	100	0	0
SL470296	2018	New York	BROADWAY JUNCTION	-73.9043	40.6794	Sample	MIDDLE OF PLATFORM		2018-07-03	Aboveground		30	32.11	63	2018-07-31	2018-08-03	0.0574	Plate 2	12A	83858718	77964558	7.02868	70908894	9.04984	0.7753168	64.38	18.39	11363370	6684592	58.83	6429179	56.58	255413	2.25
SL469867	2019	Oslo	Vestli	59.972	10.9294	Sample	Platform	Suburban	2019-06-21	Underground	CLOSED	25			2019-07-09	2019-07-11	0.061	Plate 1	1A	55280026	49294836	10.827	43426438	11.9047	0.4373939	73.19	30.81	5330210	1762566	33.07	1632393	30.63	130173	2.44
SL469868	2019	Oslo	Romsås	59.9626	10.8925	Sample	Platform	Suburban	2019-06-21	Underground	CLOSED	35			2019-07-09	2019-07-11	0.0988	Plate 1	1B	87590672	61023090	30.3315	12517954	79.4865	0.2899782	74.16	28.59	1443207	737731	51.12	568442	39.39	169289	11.73
SL469869	2019	Oslo	Carl Berners plass	59.9257	10.7796	Sample	Platform	Urban	2019-06-21	Underground	CLOSED	80			2019-07-09	2019-07-11	0.048	Plate 1	1C	85914758	77843474	9.39453	61256328	21.3083	0.5226481	77.31	31.04	6112543	3120259	51.05	2790805	45.66	329454	5.39
SL469870	2019	Oslo	Grønland	59.9127	10.7601	Sample	Platform	Urban	2019-06-21	Underground	CLOSED	580			2019-07-09	2019-07-11	0.0286	Plate 1	1D	84787194	76333238	9.97079	60250664	21.0689	0.491625	73.58	26.72	6964298	4341458	62.34	4137976	59.42	203482	2.92
SL469871	2019	Oslo	Jernbanetorget	59.9123	10.7503	Sample	Platform	Urban	2019-06-21	Underground	CLOSED	1300			2019-07-09	2019-07-11	0.109	Plate 1	1E	102677358	84111962	18.0813	58765904	30.1337	0.3493266	72.22	24.97	7141458	4899302	68.6	4621421	64.71	277881	3.89
SL469872	2019	Oslo	Stortinget	59.9134	10.7432	Sample	Platform	Urban	2019-06-21	Underground	CLOSED	560			2019-07-09	2019-07-11	0.0526	Plate 1	1F	54360508	47130480	13.3001	31954482	32.2	0.3085711	71.58	26.65	3972943	2687094	67.63	2498659	62.89	188435	4.74
SL469873	2019	Oslo	Nationaltheateret	59.9155	10.7321	Sample	Platform	Urban	2019-06-21	Underground	CLOSED	240			2019-07-09	2019-07-11	0.0666	Plate 1	1G	40548558	35530874	12.3745	26358942	25.814	0.4407321	79.59	32.69	2290738	1351200	58.99	1221710	53.33	129490	5.65
SL469874	2019	Oslo	Montebello	59.9349	10.6662	Sample	Platform	Suburban	2019-06-21	Aboveground (open area)	OPEN	20			2019-07-09	2019-07-11	0.107	Plate 1	1H	61704356	44906300	27.2235	43841238	2.37174	0.4167583	93.41	48.06	1126794	538768	47.81	433183	38.44	105585	9.37
SL469875	2019	Oslo	Ellingsrudåsen	59.9365	10.9166	Sample	Platform	Suburban	2019-06-21	Underground	CLOSED	30	19.5	67.8	2019-07-09	2019-07-11	0.0326	Plate 1	2A	70479986	63730276	9.57678	51449004	19.2707	0.6156949	74.73	30.11	5799316	3120414	53.81	2914853	50.26	205561	3.54
SL469876	2019	Oslo	Lindeberg	59.9328	10.8817	Sample	Platform	Suburban	2019-06-21	Underground	CLOSED	75	16.7	61.8	2019-07-09	2019-07-11	0.0672	Plate 1	2B	78954582	70765906	10.3714	62330336	11.9204	0.3918157	83.91	34.55	4224843	1921934	45.49	1654965	39.17	266969	6.32
SL469877	2019	Oslo	Helsfyr	59.9126	10.8014	Sample	Platform	Urban	2019-06-21	Underground	CLOSED	830	19.9	52.6	2019-07-09	2019-07-11	0.091	Plate 1	2C	81984862	71178674	13.1807	59623318	16.2343	0.3744598	79.28	30.34	5296500	3543528	66.9	3307042	62.44	236486	4.46
SL469878	2019	Oslo	Tøyen	59.9156	10.7758	Sample	Platform	Urban	2019-06-21	Underground	CLOSED	800	20.6	57.8	2019-07-09	2019-07-11	0.064	Plate 1	2D	66705036	59243790	11.1854	41226938	30.4114	0.3667632	73.29	26.81	4862952	3318407	68.24	3015704	62.01	302703	6.22
SL469879	2019	Oslo	Majorstuen	59.93	10.7149	Sample	Platform	Urban	2019-06-21	Aboveground (open area)	OPEN	1530	20.2	35.8	2019-07-09	2019-07-11	0.0776	Plate 1	2E	85528494	73867854	13.6336	64537324	12.6314	0.3834921	79.61	30.64	5698816	3328840	58.41	2910013	51.06	418827	7.35
SL469880	2019	Oslo	Forskningsparken	59.9437	10.7209	Sample	Platform	Suburban	2019-06-21	Aboveground (open area)	OPEN	40	20.7	36.8	2019-07-09	2019-07-11	0.098	Plate 1	2F	72815100	59795094	17.8809	57980348	3.03494	0.3981298	87.45	39.43	3052848	1497766	49.06	1215541	39.82	282225	9.24
SL469881	2019	Oslo	Nydalen	59.9494	10.7659	Sample	Platform	Suburban	2019-06-21	Underground	CLOSED	250	19.3	48.9	2019-07-09	2019-07-11	0.0424	Plate 1	2G	72019982	64178710	10.8876	48032404	25.1584	0.4551734	79.91	31.98	4180149	2546678	60.92	2279965	54.54	266713	6.38
SL469882	2019	Oslo	Løren	59.9301	10.7896	Sample	Platform	Suburban	2019-06-21	Underground	CLOSED	90	16.4	67.6	2019-07-09	2019-07-11	0.0172	Plate 1	2H	70754522	63478374	10.2837	53133540	16.2966	0.5673405	77.83	31.97	5130279	3257754	63.5	3007653	58.63	250101	4.87
SL469883	2019	Oslo	Montebello	59.9349	10.6662	Sample	Platform	Suburban	2019-06-19	Aboveground	OPEN	25			2019-07-09	2019-07-11	0.0312	Plate 1	3A	73052140	66147084	9.45223	63365226	4.20556	0.430849	82.58	36.61	4666514	2677275	57.37	2283076	48.92	394199	8.45
SL469884	2019	Oslo	Nationaltheateret	59.9155	10.7321	Sample	Platform	Urban	2019-06-19	Underground	CLOSED	936	20.5	77.9	2019-07-09	2019-07-11	0.057	Plate 1	3B	78578782	68628544	12.6628	55454138	19.1967	0.4266719	73.7	25.43	6467988	3833123	59.26	3656740	56.54	176383	2.73
SL469885	2019	Oslo	Stortinget	59.9134	10.7433	Sample	Platform	Urban	2019-06-19	Underground	CLOSED	373	21.2	68.2	2019-07-09	2019-07-11	0.0224	Plate 1	3C	72127380	65350236	9.39608	40128956	38.594	0.5905605	74.65	29.08	4476476	3257725	72.77	3112065	69.52	145660	3.25
SL469886	2019	Oslo	Jernbanetorget	59.9123	10.7503	Sample	Platform	Urban	2019-06-19	Underground	CLOSED	1350	20.9	64.3	2019-07-09	2019-07-11	0.07	Plate 1	3D	82513324	70995594	13.9586	50935734	28.2551	0.3690426	70.37	23.5	6694970	4694266	70.12	4475933	66.86	218333	3.26
SL469887	2019	Oslo	Grønland	59.9128	10.7601	Sample	Platform	Urban	2019-06-19	Underground	CLOSED	250	21.7	63.5	2019-07-09	2019-07-11	0.0576	Plate 1	3E	57645982	51439352	10.7668	39672026	22.8761	0.358991	67.5	24.24	5761844	3024542	52.49	2931147	50.87	93395	1.62
SL469888	2019	Oslo	Carl Berners plass	59.9257	10.7796	Sample	Platform	Urban	2019-06-19	Underground	CLOSED	72	15.5	88.3	2019-07-09	2019-07-12	0.0162	Plate 1	3F	73421036	65956548	10.1667	54121850	17.9432	0.6044531	66.94	26.23	8138565	3823090	46.97	3614442	44.41	208648	2.56
SL469889	2019	Oslo	Romsås	59.9626	10.8925	Sample	Platform	Suburban	2019-06-19	Underground	CLOSED	29	16.4	83	2019-07-09	2019-07-12		Plate 1	3G	82866436	75155256	9.30555	67800790	9.7857	0.5887545	71.28	26.67	8845455	4621475	52.25	4424772	50.02	196703	2.22
SL469890	2019	Oslo	Vestli	59.972	10.9294	Sample	Platform	Suburban	2019-06-19	Underground	CLOSED	23	20.2	64.3	2019-07-09	2019-07-12	0.0384	Plate 1	3H	71359210	63736280	10.6825	57157566	10.3218	0.4073198	71.71	25.11	7246122	4208039	58.07	4087268	56.41	120771	1.67
SL469891	2019	Oslo	Løren	59.9301	10.7896	Sample	Platform	Suburban	2019-06-19	Underground	CLOSED	90			2019-07-09	2019-07-12	0.0102	Plate 1	4A	54364394	48996492	9.87393	42164694	13.9434	0.3797594	73.97	29.13	4883598	3002875	61.49	2873541	58.84	129334	2.65
SL469892	2019	Oslo	Nydalen	59.9494	10.7659	Sample	Platform	Suburban	2019-06-19	Underground	CLOSED	150			2019-07-09	2019-07-12	0.0152	Plate 1	4B	75981262	67884920	10.6557	51622398	23.956	0.4210833	71.98	27.16	6469372	4116652	63.63	3820114	59.05	296538	4.58
SL469893	2019	Oslo	Forskningsparken	59.9437	10.7209	Sample	Platform	Suburban	2019-06-19	Aboveground (open area)	OPEN	30			2019-07-09	2019-07-12	0.027	Plate 1	4C	87525234	76968548	12.0613	73759184	4.16971	0.4749275	79.51	30.49	6654552	4622121	69.46	4392733	66.01	229388	3.45
SL469894	2019	Oslo	Majorstuen	59.9302	10.7147	Sample	Platform	Urban	2019-06-19	Aboveground (open area)	OPEN	1440			2019-07-09	2019-07-12	0.0508	Plate 1	4D	76903584	67774008	11.8715	63505940	6.2975	0.3607217	74.79	24.09	7212783	4247380	58.89	4120175	57.12	127205	1.76
SL469895	2019	Oslo	Tøyen	59.9156	10.7758	Sample	Platform	Urban	2019-06-19	Underground	CLOSED	1400			2019-07-09	2019-07-12	0.119	Plate 1	4E	74694980	58247396	22.0197	47949788	17.6791	0.2808975	71.85	23.28	6024997	3795784	63	3656202	60.68	139582	2.32
SL469896	2019	Oslo	Helsfyr	59.9126	10.8014	Sample	Platform	Suburban	2019-06-19	Underground	CLOSED	450			2019-07-09	2019-07-12	0.0742	Plate 1	4F	83349500	66533468	20.1753	53036020	20.2867	0.2766305	73.15	24	6304046	4209929	66.78	4032832	63.97	177097	2.81
SL469897	2019	Oslo	Lindeberg	59.9328	10.8817	Sample	Platform	Suburban	2019-06-19	Underground	CLOSED	45			2019-07-09	2019-07-12	0.0242	Plate 1	4G	93422416	81222960	13.0584	71276084	12.2464	0.3761436	77.63	28.09	6902601	4131801	59.86	3966139	57.46	165662	2.4
SL469898	2019	Oslo	Ellingsrudåsen	59.9365	10.9166	Sample	Platform	Suburban	2019-06-19	Underground	CLOSED	45			2019-07-09	2019-07-12	0.02	Plate 1	4H	82908062	74729932	9.8641	64979340	13.0478	0.446573	66.84	24	9814597	6094559	62.1	5895903	60.07	198656	2.02
SL469899	2019	Oslo	Montebello	59.9349	10.6662	Sample	Platform	Suburban	2019-06-24	Aboveground (open area)	OPEN	13	21	42	2019-07-16	2019-07-18	0.0858	Plate 1	5A	73148878	62900544	14.0102	55386334	11.9462	0.365427	84.77	37.4	3586293	1827111	50.95	1581405	44.1	245706	6.85
SL469900	2019	Oslo	Nationaltheateret	59.9155	10.7321	Sample	Platform	Urban	2019-06-24	Underground	CLOSED	486	20.9	65.4	2019-07-16	2019-07-18	0.0556	Plate 1	5B	78327600	68358262	12.7277	57493128	15.8944	0.4363861	75.82	27.59	6088943	3550668	58.31	3363452	55.24	187216	3.07
SL469901	2019	Oslo	Stortinget	59.9134	10.7433	Sample	Platform	Urban	2019-06-24	Underground	CLOSED	180	21.8	52.5	2019-07-16	2019-07-18	0.0286	Plate 1	5C	68091706	61420566	9.79729	43499266	29.178	0.5313952	72.64	26.5	5263316	3790646	72.02	3591289	68.23	199357	3.79
SL469902	2019	Oslo	Jernbanetorget	59.9123	10.7503	Sample	Platform	Urban	2019-06-24	Underground	CLOSED	621	22.2	50.7	2019-07-16	2019-07-18	0.0764	Plate 1	5D	78610998	67947122	13.5654	38319698	43.6036	0.3752416	71.54	25.14	4785880	3168200	66.2	2923289	61.08	244911	5.12
SL469903	2019	Oslo	Grønland	59.9128	10.7601	Sample	Platform	Urban	2019-06-24	Underground	CLOSED	288	22.5	51.6	2019-07-16	2019-07-18	0.0432	Plate 1	5E	96412818	86699716	10.0745	67197600	22.4939	0.8722767	76.36	29.9	6823572	4541422	66.55	4223130	61.89	318292	4.66
SL469904	2019	Oslo	Carl Berners plass	59.9257	10.7796	Sample	Platform	Urban	2019-06-24	Underground	CLOSED	57	16	77.7	2019-07-16	2019-07-18	0.0194	Plate 1	5F	66015204	59710858	9.54984	47347338	20.7056	0.5284357	70.35	27.68	6307297	3497859	55.46	3330225	52.8	167634	2.66
SL469905	2019	Oslo	Romsås	59.9626	10.8925	Sample	Platform	Suburban	2019-06-24	Underground	CLOSED	75	16.5	69	2019-07-16	2019-07-18	0.0278	Plate 1	5G	99945094	88613924	11.3374	81134446	8.44052	0.4689143	73.78	25.63	9532292	5688050	59.67	5471592	57.4	216458	2.27
SL469906	2019	Oslo	Vestli	59.972	10.9294	Sample	Platform	Suburban	2019-06-24	Underground	CLOSED	47	21.4	49.3	2019-07-16	2019-07-18	0.0244	Plate 1	5H	74049216	66451636	10.2602	54254664	18.3547	0.4631101	73.53	27.21	6336482	3816780	60.24	3647814	57.57	168966	2.67
SL469907	2019	Oslo	Løren	59.9301	10.7896	Sample	Platform	Suburban	2019-06-24	Underground	CLOSED	190	15.5	57.2	2019-07-16	2019-07-18	0.029	Plate 1	6A	70153146	64066470	8.67627	54612346	14.7567	0.4314228	82.13	34.52	4214148	2027413	48.11	1854998	44.02	172415	4.09
SL469908	2019	Oslo	Nydalen	59.9494	10.7659	Sample	Platform	Suburban	2019-06-24	Underground	CLOSED	450	18.4	52.1	2019-07-16	2019-07-18	0.0278	Plate 1	6B	67971848	62649846	7.82972	52508410	16.1875	0.3779669	76.96	29.86	5384022	3401041	63.17	3181067	59.08	219974	4.09
SL469909	2019	Oslo	Forskningsparken	59.9437	10.7209	Sample	Platform	Suburban	2019-06-24	Aboveground (open area)	OPEN	60	22.3	38.7	2019-07-16	2019-07-18	0.0488	Plate 1	6C	59551324	53410912	10.3111	52105562	2.44398	0.3960361	86.11	36.95	3073313	1549300	50.41	1206478	39.26	342822	11.15
SL469910	2019	Oslo	Majorstuen	59.9302	10.7147	Sample	Platform	Urban	2019-06-24	Aboveground (open area)	OPEN	1080	22.1	36.1	2019-07-16	2019-07-18	0.0804	Plate 1	6D	67881362	61875746	8.84722	55328674	10.581	0.5834007	83.33	33.94	3834833	2234272	58.26	2042016	53.25	192256	5.01
SL469911	2019	Oslo	Tøyen	59.9156	10.7758	Sample	Platform	Urban	2019-06-24	Underground	CLOSED	316			2019-07-16	2019-07-18	0.0294	Plate 1	6E	72355432	66313308	8.35062	51110640	22.9255	0.5270185	73.72	27.45	5871312	3968090	67.58	3722970	63.41	245120	4.17
SL469912	2019	Oslo	Helsfyr	59.9126	10.8014	Sample	Platform	Suburban	2019-06-24	Underground	CLOSED	202			2019-07-16	2019-07-18	0.057	Plate 1	6F	74591662	65651578	11.9854	54001998	17.7446	0.3440555	76.6	26.89	5466713	3549132	64.92	3297720	60.32	251412	4.6
SL469913	2019	Oslo	Lindeberg	59.9328	10.8817	Sample	Platform	Suburban	2019-06-24	Underground	CLOSED	46			2019-07-16	2019-07-18	0.0326	Plate 1	6G	81168650	74078010	8.73569	67494360	8.88746	0.6192721	81.23	32.57	5440534	2821458	51.86	2542540	46.73	278918	5.13
SL469914	2019	Oslo	Ellingsrudåsen	59.9365	10.9166	Sample	Platform	Suburban	2019-06-24	Underground	CLOSED	44			2019-07-16	2019-07-18	0.017	Plate 1	6H	82095876	74257180	9.54822	44009336	40.7339	0.455449	68.85	24.36	6196380	3897492	62.9	3725737	60.13	171755	2.77
SL469915	2019	Oslo	Vestli	59.972	10.9294	Sample	Platform	Suburban	2019-06-25	Underground	CLOSED	24	19.8	59	2019-07-16	2019-07-18	0.0318	Plate 1	7A	72848274	65631386	9.90674	60777670	7.39542	0.3894592	80.27	33.65	5147986	2601519	50.53	2429211	47.19	172308	3.35
SL469916	2019	Oslo	Romsås	59.9626	10.8925	Sample	Platform	Suburban	2019-06-25	Underground	CLOSED	68	16.2	75.9	2019-07-16	2019-07-18	0.0352	Plate 1	7B	75288622	68728534	8.71325	58013108	15.5909	0.4891424	77.66	31.85	5711977	3068678	53.72	2874405	50.32	194273	3.4
SL469917	2019	Oslo	Carl Berners plass	59.9257	10.7796	Sample	Platform	Urban	2019-06-25	Underground	CLOSED	54	15.7	80.1	2019-07-16	2019-07-18	0.028	Plate 1	7C	76854386	70541382	8.21424	62543862	11.3373	0.7033623	75.3	31.13	6831891	3290220	48.16	2975156	43.55	315064	4.61
SL469918	2019	Oslo	Grønland	59.9127	10.7601	Sample	Platform	Urban	2019-06-25	Underground	CLOSED	306	22.2	61.1	2019-07-16	2019-07-18	0.0582	Plate 1	7D	66059118	60172580	8.91102	42590608	29.2192	0.5322973	73.58	27.52	4919990	3234815	65.75	3018373	61.35	216442	4.4
SL469919	2019	Oslo	Jernbanetorget	59.9123	10.7503	Sample	Platform	Urban	2019-06-25	Underground	CLOSED	1080	22.7	59.4	2019-07-16	2019-07-18	0.0113	Plate 1	7E	81259986	71820164	11.6168	48083444	33.0502	0.3649648	73.18	27.2	5621711	3915033	69.64	3667064	65.23	247969	4.41
SL469920	2019	Oslo	Stortinget	59.9134	10.7432	Sample	Platform	Urban	2019-06-25	Underground	CLOSED	919	22	59.8	2019-07-16	2019-07-18	0.0428	Plate 1	7F	96064092	86811534	9.63165	53962994	37.8389	0.448594	72.38	25.47	6554458	4492115	68.54	4234027	64.6	258088	3.94
SL469921	2019	Oslo	Nationaltheateret	59.9155	10.7321	Sample	Platform	Urban	2019-06-25	Underground	CLOSED	234	21.4	68.9	2019-07-16	2019-07-19	0.0772	Plate 1	7G	73287976	62764294	14.3594	51512912	17.9264	0.3575011	71.55	24.37	6517463	4111921	63.09	3947504	60.57	164417	2.52
SL469922	2019	Oslo	Montebello	59.9349	10.6662	Sample	Platform	Suburban	2019-06-25	Aboveground (open area)	OPEN	12	17.6	76.5	2019-07-16	2019-07-19	0.0336	Plate 1	7H	64549278	58876850	8.78775	55315564	6.0487	0.431581	78.29	35.8	5324755	2335624	43.86	1974298	37.08	361326	6.79
SL469923	2019	Oslo	Ellingsrudåsen	59.9365	10.9166	Sample	Platform	Suburban	2019-06-25	Underground	CLOSED	41	19.6	65.3	2019-07-16	2019-07-19	0.0312	Plate 1	8A	79872536	71218630	10.8346	61818956	13.1983	0.9151884	81	35.18	4984273	2704211	54.25	2501284	50.18	202927	4.07
SL469924	2019	Oslo	Lindeberg	59.9328	10.8817	Sample	Platform	Suburban	2019-06-25	Underground	CLOSED	78			2019-07-16	2019-07-19	0.0436	Plate 1	8B	58683004	54432716	7.24279	52161362	4.17277	0.4056585	81.17	33.49	4256386	2062506	48.46	1897692	44.58	164814	3.87
SL469925	2019	Oslo	Helsfyr	59.9126	10.8014	Sample	Platform	Urban	2019-06-25	Underground	CLOSED	525			2019-07-16	2019-07-19	0.0578	Plate 1	8C	71801450	62546322	12.8899	52200884	16.5404	0.3731062	77.14	30.14	5136892	3201889	62.33	2815653	54.81	386236	7.52
SL469926	2019	Oslo	Tøyen	59.9156	10.7758	Sample	Platform	Urban	2019-06-25	Underground	CLOSED	358			2019-07-16	2019-07-19	0.0666	Plate 1	8D	71854266	63775996	11.2426	46373090	27.2875	0.3852321	71.93	26.03	5730662	3732241	65.13	3433432	59.91	298809	5.21
SL469927	2019	Oslo	Majorstuen	59.93	10.7149	Sample	Platform	Urban	2019-06-25	Aboveground (open area)	OPEN	1053			2019-07-16	2019-07-19	0.0914	Plate 1	8E	38255756	33734364	11.8189	28243916	16.2755	0.3202398	80.94	33.95	2313290	1230807	53.21	1056208	45.66	174599	7.55
SL469928	2019	Oslo	Forskningsparken	59.9437	10.7209	Sample	Platform	Suburban	2019-06-25	Aboveground (open area)	OPEN	72			2019-07-16	2019-07-19	0.0556	Plate 1	8F	69745120	61571458	11.7193	58626296	4.78332	0.4577516	84.19	37.72	3834432	2007809	52.36	1775120	46.29	232689	6.07
SL469929	2019	Oslo	Nydalen	59.9494	10.7659	Sample	Platform	Suburban	2019-06-25	Underground	CLOSED	504			2019-07-16	2019-07-19	0.0426	Plate 1	8G	81045722	71613216	11.6385	59159180	17.3907	0.3911968	72.82	25.9	7079909	4578771	64.67	4341459	61.32	237312	3.35
SL469930	2019	Oslo	Løren	59.9301	10.7896	Sample	Platform	Suburban	2019-06-25	Underground	CLOSED	396			2019-07-16	2019-07-19	0.0166	Plate 1	8H	70987294	65114286	8.27332	54348550	16.5336	0.5445825	68.4	26.24	7744946	5028686	64.93	4772944	61.63	255742	3.3
SL469931	2019	Hong Kong	Kowloon Tong	22.3372	114.176	Sample	Platform	Urban	2019-07-08	Aboveground (Mixed Area)		3600	30.5	77	2019-07-30	2019-08-01	0.0436	Plate 1	9A	66516670	59211992	10.9817	56476442	4.61993	0.499505	86.71	38.57	3125153	1875689	60.02	1737258	55.59	138431	4.43
SL469932	2019	Hong Kong	Tai Wai	22.373	114.179	Sample	Platform	Suburban	2019-07-08	Aboveground (Mixed Area)		2800	31.3	73	2019-07-30	2019-08-01	0.0102	Plate 1	9B	91996548	73270224	20.3555	57350664	21.7272	0.6851801	61.51	19.56	10080549	6839816	67.85	6540482	64.88	299334	2.97
SL469933	2019	Hong Kong	Che Kung Temple	22.3748	114.186	Sample	Platform	Suburban	2019-07-08	Aboveground (Mixed Area)		780	31.2	74	2019-07-30	2019-08-01		Plate 1	9C	55579064	23156886	58.3352	15429390	33.3702	0.873147	62.41	19.75	2645793	1992872	75.32	1937872	73.24	55000	2.08
SL469934	2019	Hong Kong	Sha Tin Wai	22.3769	114.195	Sample	Platform	Suburban	2019-07-08	Aboveground (Mixed Area)		1000	32.1	71	2019-07-30	2019-08-01		Plate 1	9D	59412706	21000434	64.6533	18417322	12.3003	0.9896105	63.06	20.6	3094237	2637941	85.25	2539426	82.07	98515	3.18
SL469935	2019	Hong Kong	Shek Kip Mei	22.332	114.169	Sample	Platform	Urban	2019-07-08	Underground	CLOSED	3100	31.9	71	2019-07-30	2019-08-01		Plate 1	9E	58010510	51854310	10.6122	31841352	38.5946	0.6788029	52.85	18	7057409	5108191	72.38	4939374	69.99	168817	2.39
SL469936	2019	Hong Kong	Prince Edward	22.3251	114.168	Sample	Platform	Urban	2019-07-08	Underground	CLOSED	4500	31	77	2019-07-30	2019-08-01	0.011	Plate 1	9F	75883826	67963818	10.437	33226858	51.111	0.6202569	47.85	13.65	8209388	5758330	70.14	5567316	67.82	191014	2.33
SL469937	2019	Hong Kong	Sham Shui Po	22.3313	114.162	Sample	Platform	Urban	2019-07-08	Underground	CLOSED	3600	31.5	74	2019-07-30	2019-08-01	0.0124	Plate 1	9G	79307678	71307738	10.0872	51108626	28.3267	0.5806596	51.39	15.83	11610894	7513905	64.71	7293970	62.82	219935	1.89
SL469938	2019	Hong Kong	Cheung Sha Wan	22.3358	114.156	Sample	Platform	Urban	2019-07-08	Underground	CLOSED	2800	31.2	76	2019-07-30	2019-08-01		Plate 1	9H	74916308	66334318	11.4554	43132640	34.9769	0.6479639	47.95	13.32	10608289	7616365	71.8	7462394	70.34	153971	1.45
SL469939	2019	Hong Kong	Lai King	22.3487	114.126	Sample	Platform	Urban	2019-07-08	Underground	CLOSED	2500	31.1	78	2019-07-30	2019-08-01	0.019	Plate 1	10A	89427474	80971324	9.45587	65543512	19.0534	0.9458813	50.51	13.81	15276884	11579707	75.8	11379478	74.49	200229	1.31
SL469940	2019	Hong Kong	Tsing Yi	22.3592	114.107	Sample	Platform	Suburban	2019-07-08	Underground	CLOSED	2800	30.7	81	2019-07-30	2019-08-01		Plate 1	10B	73231248	65317228	10.8069	35870108	45.0832	0.7058185	48.02	13.58	8790182	6162547	70.11	5951449	67.71	211098	2.4
SL469941	2019	Hong Kong	Yau Tong	22.2987	114.237	Sample	Platform	Urban	2019-07-09	Underground	CLOSED	5200	29.3	80	2019-07-30	2019-08-01	0.0208	Plate 1	10C	83387268	74089576	11.15	44622782	39.7718	0.6868375	52.84	17.46	9863835	6988920	70.85	6757485	68.51	231435	2.35
SL469942	2019	Hong Kong	Quarry Bay	22.2884	114.21	Sample	Platform	Urban	2019-07-09	Underground	CLOSED	2000	29.9	75	2019-07-30	2019-08-02	0.0366	Plate 1	10D	68625254	60361210	12.0423	36225312	39.9858	0.538947	51.28	15.63	8290759	5500626	66.35	5348936	64.52	151690	1.83
SL469943	2019	Hong Kong	North Point	22.2914	114.2	Sample	Platform	Urban	2019-07-09	Underground	CLOSED	5600	29.7	86	2019-07-30	2019-08-02	0.04	Plate 1	10E	72420384	64407682	11.0642	36238954	43.735	0.5806692	49.25	14.95	8675860	5752386	66.3	5576340	64.27	176046	2.03
SL469944	2019	Hong Kong	Fortress Hill	22.2885	114.194	Sample	Platform	Urban	2019-07-09	Underground	CLOSED	2000	30.8	80	2019-07-30	2019-08-02	0.027	Plate 1	10F	74263774	64038210	13.7692	30752402	51.978	0.5396154	45.68	11.83	7928021	5375515	67.8	5275842	66.55	99673	1.26
SL469945	2019	Hong Kong	Ocean Park	22.2491	114.175	Sample	Platform	Rural	2019-07-09	Aboveground (Mixed Area)		500	29.9	81	2019-07-30	2019-08-02	0.017	Plate 1	10G	92369724	77121390	16.5079	52784714	31.5563	0.8775993	62.24	21.09	9122627	6213117	68.11	5924102	64.94	289015	3.17
SL469946	2019	Hong Kong	Admiralty	22.2797	114.165	Sample	Platform	Urban	2019-07-09	Underground	CLOSED	1200	30.1	75	2019-07-30	2019-08-02	0.036	Plate 1	10H	42167014	37671362	10.6615	28340032	24.7704	0.3638391	66.49	26.93	4315596	2450328	56.78	2232288	51.73	218040	5.05
SL469947	2019	Hong Kong	Tsim Sha Tsui	22.2979	114.172	Sample	Platform	Urban	2019-07-09	Underground	CLOSED	6000	30.9	77	2019-07-30	2019-08-02	0.0108	Plate 1	11A	78304746	65881374	15.8654	42195876	35.9517	0.7656772	48.1	14.8	10287281	7276097	70.73	7056891	68.6	219206	2.13
SL469948	2019	Hong Kong	East Tsim Sha Tsui	22.2953	114.174	Sample	Platform	Urban	2019-07-09	Underground	CLOSED	3100	30.7	75	2019-07-30	2019-08-02	0.0134	Plate 1	11B	77305658	69060782	10.6653	35900204	48.0165	0.9619403	53.13	16.9	7896104	5420737	68.65	5257678	66.59	163059	2.07
SL469949	2019	Hong Kong	Hung Hom	22.3036	114.181	Sample	Platform	Urban	2019-07-09	Aboveground (Mixed Area)		2000	31	75	2019-07-30	2019-08-02	0.0236	Plate 1	11C	72784752	65404144	10.1403	41737868	36.1847	0.559304	54.48	16.42	8833197	5531363	62.62	5340228	60.46	191135	2.16
SL469950	2019	Hong Kong	Mong Kok East	22.3226	114.172	Sample	Platform	Urban	2019-07-09	Aboveground (Mixed Area)		2400	30	79	2019-07-30	2019-08-02	0.05	Plate 1	11D	62730926	57345456	8.58503	49614482	13.4814	0.7748767	82.7	29.49	3734022	2179989	58.38	2046618	54.81	133371	3.57
SL469951	2019	Hong Kong	Kowloon Tong	22.3372	114.176	Sample	Platform	Urban	2019-07-10	Aboveground (Mixed Area)		4400	28.9	89	2019-07-30	2019-08-02	0.0548	Plate 1	11E	63337902	57500040	9.21701	55394534	3.66175	0.5184299	80.76	34.58	4683922	2570747	54.88	1084662	23.16	1486085	31.73
SL469952	2019	Hong Kong	Tai Wai	22.373	114.179	Sample	Platform	Suburban	2019-07-10	Aboveground (Mixed Area)		3200	29.6	85	2019-07-30	2019-08-02	0.0562	Plate 1	11F	76813646	70688556	7.97396	67790868	4.09923	0.4879789	78.05	35.3	6616035	2059214	31.12	1752840	26.49	306374	4.63
SL469953	2019	Hong Kong	Che Kung Temple	22.3748	114.186	Sample	Platform	Suburban	2019-07-10	Aboveground (Mixed Area)		960	27.2	92	2019-07-30	2019-08-05	0.082	Plate 1	11G	77751990	71714530	7.76502	68226698	4.86349	0.5577398	82.14	39.77	5553451	1159225	20.87	880291	15.85	278934	5.02
SL469954	2019	Hong Kong	Sha Tin Wai	22.3769	114.195	Sample	Platform	Suburban	2019-07-10	Aboveground (Mixed Area)		1000	28.5	83	2019-07-30	2019-08-05	0.0546	Plate 1	11H	72696618	68204514	6.17925	64539054	5.37422	0.5468371	78.64	36.36	6226134	2301707	36.97	1707023	27.42	594684	9.55
SL469955	2019	Hong Kong	Shek Kip Mei	22.332	114.169	Sample	Platform	Urban	2019-07-10	Underground	CLOSED	2600	29.1	83	2019-08-02	2019-08-05	0.0326	Plate 1	12A	82684170	72110436	12.7881	43349716	39.8843	0.520588	52.8	16.17	9535767	6500124	68.17	6282435	65.88	217689	2.28
SL469956	2019	Hong Kong	Prince Edward	22.3251	114.168	Sample	Platform	Urban	2019-07-10	Underground	CLOSED	4800	29	85	2019-08-02	2019-08-05	0.0324	Plate 1	12B	65861128	59193310	10.1241	37908872	35.9575	0.5863137	49.48	14.37	9017808	6061362	67.22	5850081	64.87	211281	2.34
SL469957	2019	Hong Kong	Sham Shui Po	22.3313	114.162	Sample	Platform	Urban	2019-07-10	Underground	CLOSED	3600	26.8	86	2019-08-02	2019-08-05	0.0598	Plate 1	12C	118563738	98648694	16.7969	73022382	25.9773	0.5467403	49.4	14.21	17383408	11232222	64.61	10911228	62.77	320994	1.85
SL469958	2019	Hong Kong	Cheung Sha Wan	22.3358	114.156	Sample	Platform	Urban	2019-07-10	Underground	CLOSED	2800	26	93	2019-08-02	2019-08-05	0.0174	Plate 1	12D	69477798	62232898	10.4276	44964996	27.7472	0.5611863	64.29	26.76	7426071	4961418	66.81	4753528	64.01	207890	2.8
SL469959	2019	Hong Kong	Lai King	22.3487	114.126	Sample	Platform	Urban	2019-07-10	Underground	CLOSED	2400	26.8	89	2019-08-02	2019-08-05	0.0204	Plate 1	12E	81098834	72897302	10.113	52833466	27.5234	0.527601	56.66	20.52	10710121	6807844	63.56	6445221	60.18	362623	3.39
SL469960	2019	Hong Kong	Tsing Yi	22.3592	114.107	Sample	Platform	Suburban	2019-07-10	Underground	CLOSED	3600	26.9	92	2019-08-02	2019-08-05	0.0156	Plate 1	12F	90207880	81165704	10.0237	56905686	29.8895	0.5531608	54.59	17.3	12136600	8033050	66.19	7728445	63.68	304605	2.51
SL469961	2019	Hong Kong	Yau Tong	22.2987	114.237	Sample	Platform	Urban	2019-07-11	Underground	CLOSED	5400	29	86	2019-08-02	2019-08-05	0.0362	Plate 1	12G	89994936	79035286	12.1781	60827632	23.0374	0.5292315	51.56	14.46	13852261	9239705	66.7	9018498	65.1	221207	1.6
SL469962	2019	Hong Kong	Quarry Bay	22.2884	114.21	Sample	Platform	Urban	2019-07-11	Underground	CLOSED	2000	29.5	84	2019-08-02	2019-08-05	0.026	Plate 1	12H	85248586	75887414	10.981	51062752	32.7125	0.5006855	55.03	16.61	10689363	6795638	63.57	6575481	61.51	220157	2.06
SL470282	2019	London	Pimlico	51.4891	-0.133037	Sample	Platform	Urban	2019-06-21	Underground	CLOSED				2019-07-22	2019-07-23	0.0454	Plate 3	1G	96865496	83679272	13.6129	63507462	24.1061	0.4848586	63.94	20.87	10265377	6345668	61.82	6026748	58.71	318920	3.11
SL470283	2019	London	Vauxhall	51.486	-0.12369	Sample	Platform	Urban	2019-06-21	Underground	CLOSED				2019-07-22	2019-07-23	0.0442	Plate 3	1H	82565004	66678914	19.2407	52471712	21.3069	0.4209445	63.7	20.07	8522372	5347719	62.75	5082429	59.64	265290	3.11
SL470284	2019	London	Oxford Circus	51.5152	-0.14119	Sample	Platform	Urban	2019-06-26	Underground	CLOSED				2019-07-22	2019-07-23	0.146	Plate 3	2G	90936658	71318876	21.573	58204950	18.3877	0.3807705	62.94	20.64	9734970	5930953	60.92	5736054	58.92	194899	2
SL470285	2019	London	Green Park	51.5067	-0.14276	Sample	Platform	Urban	2019-06-26	Underground	CLOSED				2019-07-22	2019-07-23	0.103	Plate 3	2H	93128674	71130920	23.6208	50687266	28.7409	0.3583971	63.86	21.4	8218986	5149216	62.65	4928975	59.97	220241	2.68
SL470286	2019	London	Brixton	51.4624	-0.115421	Sample	Platform	Urban	2019-07-03	Underground	CLOSED				2019-07-22	2019-07-29	0.0434	Plate 3	3G	102155820	84967988	16.8251	67244904	20.8585	0.4020352	63.36	19.55	11083610	7029413	63.42	6722785	60.66	306628	2.77
SL470287	2019	London	Warren Street	51.5245	-0.1381	Sample	Platform	Urban	2019-07-03	Underground	CLOSED				2019-07-22	2019-07-29	0.019	Plate 3	3H	91146610	72971600	19.9404	62881028	13.8281	0.3808105	67.2	23.32	9266241	5505489	59.41	5162127	55.71	343362	3.71
SL470288	2019	London	Finnsbury	51.565	-0.10543	Sample	Platform	Urban	2019-07-05	Underground	CLOSED				2019-07-22	2019-07-29	0.0584	Plate 3	4G	92719584	73706298	20.5062	59251964	19.6107	0.3334297	65.15	19.49	9175214	6010949	65.51	5792046	63.13	218903	2.39
SL470289	2019	London	King’s Cross St. Pancras	51.5306	-0.12399	Sample	Platform	Urban	2019-07-05	Underground	CLOSED				2019-07-22	2019-07-29	0.0682	Plate 3	4H	111004200	84079012	24.256	60008640	28.6283	0.3605105	62.2	19.18	10204906	6751805	66.16	6460675	63.31	291130	2.85
SL470290	2019	London	High Islington	51.545	-0.10752	Sample	Platform	Urban	2019-07-05	Underground	CLOSED				2019-07-22	2019-07-30	0.05	Plate 3	5G	85644356	73284746	14.4313	55233438	24.6317	0.3730259	64.32	19.93	8789510	5692699	64.77	5431295	61.79	261404	2.97
SL470291	2019	London	Oxford Circus	51.5152	-0.14119	Sample	Platform	Urban	2019-07-05	Underground	CLOSED				2019-07-22	2019-07-30	0.112	Plate 3	5H	101813578	80358374	21.073	54182682	32.5737	0.3823316	62.09	20.4	9256597	6246367	67.48	5981289	64.62	265078	2.86
SL470292	2019	Denver	Boulder Junction	40.024131	-105.25162	Sample		urban	2019-06-24	Underground	CLOSED	10	22	29.4	2020-02-26	2020-03-04	too low	Plate 3	6G	62875258	57601986	8.38688	48766996	15.338	0.7917689	52.64	18.07	10848516	9141457	84.26	8699625	80.19	432396	3.99
SL470293	2019	Denver	Boulder Junction	40.024131	-105.25162	Sample		urban	2019-06-24	Underground	CLOSED	10	21	31.4	2020-02-26	2020-03-04	too low	Plate 3	6H	92423246	74341232	19.5644	65960828	11.2729	0.874656	62.27	23.18	11389003	8844304	77.66	8623243	75.72	221061	1.94
SL470294	2019	Lab				Negative										2019-07-23	0.0051	Plate 3	7F	171062342	127001808	25.757	120438872	5.16759	0.996919	41.06	9.96	34451755	34122074	99.04	33865072	98.3	221703	0.64
SL470295	2019	Lab				Negative										2019-08-02	Too low	Plate 3	7G	105124268	64468404	38.6741	61444026	4.69126	0.9965258	42.92	10.36	16977660	16884524	99.45	16745170	98.63	125135	0.74
SL470297	2019	Oslo				Negative			2019-06-21						2019-07-16	2019-07-19	Too low	Plate 3	7C	77386014	67160404	13.2138	14033450	79.1046	0.995026	26.2	7.42	5026825	4884954	97.18	4729274	94.08	151369	3.01
SL470298	2019	Hong Kong				Negative			2019-07-19				21	39	2019-08-07	2019-08-09		Plate 3	7D	84956040	62708554	26.1871	44942364	28.3314	0.9984825	29.41	8.04	15377237	15308790	99.55	15097139	98.18	193671	1.26
SL470299	2019	London	Finnsbury	51.565	-0.10543	Sample	Platform	Urban	2019-06-21	Underground	CLOSED				2019-07-22	2019-07-23	0.0948	Plate 3	1A	87309862	74684802	14.4601	59684754	20.0845	0.3721433	64.45	19.25	9487062	5909127	62.29	5641046	59.46	268081	2.83
SL470300	2019	London	King’s Cross St. Pancras	51.5306	-0.12399	Sample	Platform	Urban	2019-06-21	Underground	CLOSED				2019-07-22	2019-07-23	0.136	Plate 3	1B	109739400	85169434	22.3894	63802130	25.088	0.3666025	61.05	18.37	11266857	7431801	65.96	7104452	63.06	327349	2.91
SL470301	2019	London	Brixton	51.4624	-0.115421	Sample	Platform	Urban	2019-06-21	Underground	CLOSED				2019-07-22	2019-07-23	0.0836	Plate 3	1C	105124934	88780146	15.548	71058782	19.961	0.4196752	63.16	19.46	11859236	7380063	62.23	7004198	59.06	375865	3.17
SL470302	2019	London	Warren Street	51.5245	-0.1381	Sample	Platform	Urban	2019-06-21	Underground	CLOSED				2019-07-22	2019-07-23	0.0614	Plate 3	1D	129072332	112167734	13.097	89595152	20.124	0.5637336	70.43	26.79	11729815	6727421	57.35	6151097	52.44	576324	4.91
SL470303	2019	London	Oxford Circus	51.5152	-0.14119	Sample	Platform	Urban	2019-06-21	Underground	CLOSED				2019-07-22	2019-07-23	0.127	Plate 3	1E	103080436	82594256	19.874	52742986	36.1421	0.3781673	62.14	19.16	9038469	6055814	67	5795768	64.12	260046	2.88
SL470304	2019	London	Green Park	51.5067	-0.14276	Sample	Platform	Urban	2019-06-21	Underground	CLOSED				2019-07-22	2019-07-23	0.118	Plate 3	1F	121207026	100359870	17.1996	71709280	28.5479	0.430938	62.3	19.58	12183299	8288714	68.03	7856519	64.49	432195	3.55
SL470305	2019	London	High Islington	51.545	-0.10752	Sample	Platform	Urban	2019-06-21	Underground	CLOSED				2019-07-22	2019-07-23	0.0916	Plate 3	2A	102437812	87543578	14.5398	71332736	18.5175	0.3938516	64.41	19.88	11419561	7324496	64.14	6993516	61.24	330980	2.9
SL470306	2019	London	Oxford Circus	51.5152	-0.14119	Sample	Platform	Urban	2019-06-21	Underground	CLOSED				2019-07-22	2019-07-23	0.0984	Plate 3	2B	134463966	109712852	18.4072	80381430	26.7347	0.4321449	60.37	18.03	14447379	9810659	67.91	9363492	64.81	447167	3.1
SL470307	2019	London	Finnsbury	51.565	-0.10543	Sample	Platform	Urban	2019-06-26	Underground	CLOSED				2019-07-22	2019-07-23	0.0868	Plate 3	2C	108891476	94014658	13.6621	77728132	17.3234	0.4828817	67.64	22.43	11133261	6555674	58.88	6110905	54.89	444769	3.99
SL470308	2019	London	King’s Cross St. Pancras	51.5306	-0.12399	Sample	Platform	Urban	2019-06-26	Underground	CLOSED				2019-07-22	2019-07-23	0.123	Plate 3	2D	127410528	99437272	21.9552	73656892	25.9263	0.4047131	64.24	21.7	11876222	7585196	63.87	7175999	60.42	409197	3.45
SL470309	2019	London	Brixton	51.4624	-0.115421	Sample	Platform	Urban	2019-06-26	Underground	CLOSED				2019-07-22	2019-07-23	0.107	Plate 3	2E	103274720	80790318	21.7714	63700728	21.153	0.4050614	66.49	22.66	9599054	5499890	57.3	5062932	52.74	436958	4.55
SL470310	2019	London	Warren Street	51.5245	-0.1381	Sample	Platform	Urban	2019-06-26	Underground	CLOSED				2019-07-22	2019-07-23	0.0942	Plate 3	2F	116594528	95994542	17.6681	85145690	11.3015	0.5166697	75.56	32.72	9196593	4319535	46.97	3676630	39.98	642905	6.99
SL470311	2019	London	Pimlico	51.4891	-0.133037	Sample	Platform	Urban	2019-06-26	Underground	CLOSED				2019-07-22	2019-07-23	0.0894	Plate 3	3A	119919920	98632124	17.7517	80848268	18.0305	0.4330448	66.27	22.89	12186121	6938779	56.94	6529425	53.58	409354	3.36
SL470312	2019	London	Vauxhall	51.486	-0.12369	Sample	Platform	Urban	2019-06-26	Underground	CLOSED				2019-07-22	2019-07-23	0.0784	Plate 3	3B	105956234	92147342	13.0326	73250400	20.5073	0.4465928	66.72	22.82	10909800	6455763	59.17	6075275	55.69	380488	3.49
SL470313	2019	London	High Islington	51.545	-0.10752	Sample	Platform	Urban	2019-06-26	Underground	CLOSED				2019-07-22	2019-07-23	0.0706	Plate 3	3C	130778258	106759450	18.3661	86785078	18.7097	0.4316404	67.79	24.72	12497490	7087232	56.71	6340675	50.74	746557	5.97
SL470314	2019	London	Oxford Circus	51.5152	-0.14119	Sample	Platform	Urban	2019-06-26	Underground	CLOSED				2019-07-22	2019-07-23	0.135	Plate 3	3D	135869746	104903066	22.7914	85305430	18.6817	0.4163216	63.24	20.74	14206849	8681824	61.11	8328247	58.62	353577	2.49
SL470315	2019	London	Finnsbury	51.565	-0.10543	Sample	Platform	Urban	2019-07-03	Underground	CLOSED				2019-07-22	2019-07-23	0.136	Plate 3	3E	133356420	110442732	17.1823	95436708	13.5872	0.4028418	65.46	19.3	14554611	8976069	61.67	8587920	59	388149	2.67
SL470316	2019	London	King’s Cross St. Pancras	51.5306	-0.12399	Sample	Platform	Urban	2019-07-03	Underground	CLOSED				2019-07-22	2019-07-29	0.113	Plate 3	3F	226212248	182739784	19.2176	90110900	50.689	NA
SL470317	2019	London	Oxford Circus	51.5152	-0.14119	Sample	Platform	Urban	2019-07-03	Underground	CLOSED				2019-07-22	2019-07-29	0.101	Plate 3	4A	94077362	75706890	19.527	53313042	29.5797	0.3549025	60.85	18.57	9425259	6193051	65.71	5929513	62.91	263538	2.8
SL470318	2019	London	Green Park	51.5067	-0.14276	Sample	Platform	Urban	2019-07-03	Underground	CLOSED				2019-07-22	2019-07-29	0.093	Plate 3	4B	105432728	91769404	12.9593	47407194	48.341	0.4339941	62.25	20.31	8066118	5291602	65.6	5042746	62.52	248856	3.09
SL470319	2019	London	Pimlico	51.4891	-0.133037	Sample	Platform	Urban	2019-07-03	Underground	CLOSED				2019-07-22	2019-07-29	0.0484	Plate 3	4C	80333142	71385274	11.1385	52641516	26.2572	0.4276819	63.12	19.69	8732094	5435783	62.25	5196019	59.5	239764	2.75
SL470320	2019	London	Vauxhall	51.486	-0.12369	Sample	Platform	Urban	2019-07-03	Underground	CLOSED				2019-07-22	2019-07-29	0.0474	Plate 3	4D	112945468	95574174	15.3802	71033520	25.6771	0.4444723	64.21	20.53	11354456	7128982	62.79	6774754	59.67	354228	3.12
SL470321	2019	London	High Islington	51.545	-0.10752	Sample	Platform	Urban	2019-07-03	Underground	CLOSED				2019-07-22	2019-07-29	0.057	Plate 3	4E	100761704	83486250	17.1449	66023652	20.9167	0.3666527	64.49	20.2	10492774	6748192	64.31	6447212	61.44	300980	2.87
SL470322	2019	London	Oxford Circus	51.5152	-0.14119	Sample	Platform	Urban	2019-07-31	Underground	CLOSED				2019-07-22	2019-07-29	0.121	Plate 3	4F	125089336	98051884	21.6145	71152344	27.434	0.3806304	60.04	17.69	12863262	8518113	66.22	8182948	63.61	335165	2.61
SL470323	2019	London	Brixton	51.4624	-0.115421	Sample	Platform	Urban	2019-07-05	Underground	CLOSED				2019-07-22	2019-07-30	0.0256	Plate 3	5A	104515994	91849018	12.1197	72991946	20.5305	0.7477354	71.51	29.03	9244393	5288723	57.21	4655632	50.36	633091	6.85
SL470324	2019	London	Warren Street	51.5245	-0.1381	Sample	Platform	Urban	2019-07-05	Underground	CLOSED				2019-07-22	2019-07-30	0.0634	Plate 3	5B	89375942	75159718	15.9061	39878790	46.9413	0.4087518	69.46	25.69	5392004	3238218	60.06	2946320	54.64	291898	5.41
SL470325	2019	London	Oxford Circus	51.5152	-0.14119	Sample	Platform	Urban	2019-07-05	Underground	CLOSED				2019-07-22	2019-07-30	0.191	Plate 3	5C	136662814	109711446	19.7211	76094256	30.6415	0.4244532	60.88	18.92	13459310	9203108	68.38	8814573	65.49	388535	2.89
SL470326	2019	London	Green Park	51.5067	-0.14276	Sample	Platform	Urban	2019-07-05	Underground	CLOSED				2019-07-22	2019-07-30	0.109	Plate 3	5D	95122518	77713150	18.302	53007448	31.7909	0.3812609	63.37	20.87	8728769	5783925	66.26	5525413	63.3	258512	2.96
SL470327	2019	London	Pimlico	51.4891	-0.133037	Sample	Platform	Urban	2019-07-05	Underground	CLOSED				2019-07-22	2019-07-30	0.0654	Plate 3	5E	125285306	107416024	14.2629	74605748	30.545	0.6746209	69.8	27.36	9945568	6246838	62.81	5866984	58.99	379854	3.82
SL470328	2019	London	Vauxhall	51.486	-0.12369	Sample	Platform	Urban	2019-07-05	Underground	CLOSED				2019-07-22	2019-07-30	0.0756	Plate 3	5F	74000552	66218876	10.5157	44903398	32.1894	0.5790817	67.57	23.35	6497167	4135975	63.66	3906822	60.13	229153	3.53
SL470329	2019	Denver	Denver International Airport Train Station	39.8475	-104.6741	Sample		urban	2019-06-21	Aboveground (Mixed Area)		50	24	38	2020-02-26	2020-03-04	0.043	Plate 3	6A	91513512	83223084	9.05924	81875542	1.61919	0.7254959	71.12	31.52	11024300	3156882	28.64	2494352	22.63	662530	6.01
SL470330	2019	Denver	Denver International Airport Train Station	39.8471	-104.674	Sample		urban	2019-06-21	Aboveground (Mixed Area)		30	20.2	42.2	2020-02-26	2020-03-04	0.11	Plate 3	6B	89775816	81449390	9.27469	76482600	6.09801	0.6545021	56.61	23.79	15829417	2223588	14.05	1918960	12.12	304628	1.92
SL470332	2019	Denver	Union Station	39.754331	-105.001662	Sample		urban	2019-06-21	Underground	CLOSED	50	24.7	42	2020-02-26	2020-03-04	too low	Plate 3	6D	81234722	72970274	10.1735	55237650	24.3012	0.8254992	58.49	19.9	10537794	7387362	70.1	7122640	67.59	264722	2.51
SL470333	2019	Denver	Union Station	39.7532	-105.0016	Sample		urban	2019-06-21	Aboveground (closed area)	CLOSED	50	25.4	42.2	2020-02-26	2020-03-04	0.0342	Plate 3	6E	75177690	68523666	8.85106	54591236	20.3323	0.8577745	65.29	25.12	8685626	4926572	56.72	3896675	44.86	1029897	11.86
SL470335	2019	Denver	Boulder Junction	40.024131	-105.25162	Negative		urban	2019-06-24	Underground	CLOSED	10	23	29.5	2020-02-26	2020-03-04	too low	Plate 3	7B	105322784	90552560	14.0238	87672806	3.1802	0.9963337	28.92	7.26	30415196	30397117	99.94	30204925	99.31	143876	0.47
SL470336	2019	Denver	Downtown Boulder Station	40.016966	-105.27665	Sample		urban	2019-06-24	Aboveground (closed area)	CLOSED	20	22	30	2020-02-26	2020-03-04	too low	Plate 3	7A	87990868	79484034	9.66786	56590958	28.8021	0.9345724	64.91	24.34	9099120	6750978	74.19	6313837	69.39	437141	4.8
SL470337	2019	Lab				Negative										2020-03-04	Too low	Plate 3	8A	97123536	76573432	21.1587	75625898	1.23742	0.9975682	34.65	10.1	24045040	24020582	99.9	23628233	98.27	359159	1.49
SL470338	2019	Lab				Negative										2020-03-04	Too low	Plate 3	8B	104853360	91802106	12.4471	85000102	7.40942	0.9945047	27.25	6.8	30162043	30097507	99.79	29910778	99.17	145387	0.48
SL470339	2019	Lab				Positive										2020-03-04	2.44	Plate 3	8C	88891344	70692562	20.4731	70674964	0.0248937	0.9971476	1.8	1.74	34665642	312	0.0009	312	100	0	0
SL470412	2019	Hong Kong	North Point	22.2914	114.2	Sample	Platform	Urban	2019-07-11	Underground	CLOSED	5000	29.5	82	2019-08-02	2019-08-05	0.032	Plate 2	1A	59287470	51354446	13.3806	33470196	34.8251	0.5131866	48.7	14.63	8110409	5364916	66.15	5210677	64.25	154239	1.9
SL470413	2019	Hong Kong	Fortress Hill	22.2885	114.194	Sample	Platform	Urban	2019-07-11	Underground	CLOSED	2200	30.2	80	2019-08-02	2019-08-06	0.0158	Plate 2	1B	67077864	59401358	11.4442	42940370	27.7115	0.5907237	53.47	18.96	9364889	6597313	70.45	6402647	68.37	194666	2.08
SL470414	2019	Hong Kong	Ocean Park	22.2491	114.175	Sample	Platform	Rural	2019-07-11	Aboveground (Mixed Area)		600	29.3	84	2019-08-02	2019-08-06		Plate 2	1C	54246456	39199598	27.738	27220354	30.5596	0.726438	63.39	20.96	4544965	3001791	66.05	2892712	63.65	109079	2.4
SL470415	2019	Hong Kong	Admiralty	22.2797	114.165	Sample	Platform	Urban	2019-07-11	Underground	CLOSED	900	29.4	81	2019-08-02	2019-08-06	0.0138	Plate 2	1D	49905580	43714454	12.4057	30640610	29.9074	0.4546321	53.98	15.85	6544626	4250593	64.95	4081294	62.36	169299	2.59
SL470416	2019	Hong Kong	Tsim Sha Tsui	22.2979	114.172	Sample	Platform	Urban	2019-07-11	Underground	CLOSED	4400	30.1	83	2019-08-02	2019-08-06	0.0126	Plate 2	1E	52240100	45913022	12.1115	31947902	30.4165	0.5827372	50.18	14.6	7497186	5235396	69.83	5093812	67.94	141584	1.89
SL470417	2019	Hong Kong	East Tsim Sha Tsui	22.2953	114.174	Sample	Platform	Urban	2019-07-11	Underground	CLOSED	2000	30.2	83	2019-08-02	2019-08-06		Plate 2	1F	53073332	48074880	9.41801	33242974	30.8517	0.608956	46.34	13.22	8447975	6398706	75.74	6223018	73.66	175688	2.08
SL470418	2019	Hong Kong	Hung Hom	22.3036	114.181	Sample	Platform	Urban	2019-07-11	Aboveground (Mixed Area)		3600	29.8	83	2019-08-02	2019-08-06		Plate 2	1G	75045682	66221338	11.7586	43235016	34.7114	0.5047907	55.69	18.41	8903413	6086191	68.36	5874061	65.98	212130	2.38
SL470419	2019	Hong Kong	Mong Kok East	22.3226	114.172	Sample	Platform	Urban	2019-07-11	Aboveground (Mixed Area)		3200	30.4	79	2019-08-02	2019-08-06	0.0572	Plate 2	1H	52820638	45868554	13.1617	40033072	12.7222	0.6814473	80.79	28.94	3422436	2210165	64.58	2053273	59.99	156892	4.58
SL470420	2019	Hong Kong	Kowloon Tong	22.3372	114.176	Sample	Platform	Urban	2019-07-12	Aboveground (Mixed Area)		3500	29.5	78	2019-08-05	2019-08-06	0.0296	Plate 2	2A	47760830	42597040	10.8118	37362728	12.288	0.4264045	76.42	30.34	3934935	2201890	55.96	1793382	45.58	408508	10.38
SL470421	2019	Hong Kong	Tai Wai	22.373	114.179	Sample	Platform	Suburban	2019-07-12	Aboveground (Mixed Area)		2000	31.2	74	2019-08-05	2019-08-06	0.0286	Plate 2	2B	53830086	48993224	8.98542	45024140	8.10129	0.4917618	68.95	23.85	6374313	3760184	58.99	3591438	56.34	168746	2.65
SL470422	2019	Hong Kong	Che Kung Temple	22.3748	114.186	Sample	Platform	Suburban	2019-07-12	Aboveground (Mixed Area)		600	31.2	72	2019-08-05	2019-08-06	0.0162	Plate 2	2C	52005256	47083190	9.46455	35190892	25.2581	0.4431502	71.49	26.72	4588386	3194056	69.61	2953747	64.37	240309	5.24
SL470423	2019	Hong Kong	Sha Tin Wai	22.3769	114.195	Sample	Platform	Suburban	2019-07-12	Aboveground (Mixed Area)		700	31.7	74	2019-08-05	2019-08-06		Plate 2	2D	40439962	36699364	9.24976	31138834	15.1516	0.4901004	64.47	23.14	5126587	3983551	77.7	3745687	73.06	237864	4.64
SL470424	2019	Hong Kong	Shek Kip Mei	22.332	114.169	Sample	Platform	Urban	2019-07-12	Underground	CLOSED	3200	31.7	84	2019-08-05	2019-08-06	0.041	Plate 2	2E	44456926	38495948	13.4084	22430532	41.7327	0.4725054	45.85	11.83	5768094	3758489	65.16	3661527	63.48	96962	1.68
SL470425	2019	Hong Kong	Prince Edward	22.3251	114.168	Sample	Platform	Urban	2019-07-12	Underground	CLOSED	5400	32	72	2019-08-05	2019-08-06	0.0312	Plate 2	2F	51502968	43904050	14.7543	29565304	32.6593	0.551276	42.42	10.91	8113364	5968406	73.56	5784850	71.3	183556	2.26
SL470426	2019	Hong Kong	Sham Shui Po	22.3313	114.162	Sample	Platform	Urban	2019-07-12	Underground	CLOSED	4000	31.4	74	2019-08-05	2019-08-06	0.0124	Plate 2	2G	54573898	47086622	13.7195	29777732	36.7597	0.4978167	47.41	13.72	7364369	5047179	68.54	4909492	66.67	137687	1.87
SL470427	2019	Hong Kong	Cheung Sha Wan	22.3358	114.156	Sample	Platform	Urban	2019-07-12	Underground	CLOSED	3200	30.9	69	2019-08-05	2019-08-06	0.0234	Plate 2	2H	43244558	35951514	16.8647	24107866	32.9434	0.5089903	46.48	12.85	6101994	4027381	66	3952683	64.78	74698	1.22
SL470428	2019	Hong Kong	Lai King	22.3487	114.126	Sample	Platform	Urban	2019-07-12	Underground	CLOSED	2100	31.1	81	2019-08-05	2019-08-06		Plate 2	3A	46257020	40988386	11.3899	28082230	31.4873	0.5463533	52.69	16.05	6231685	4231232	67.9	4066967	65.26	164265	2.64
SL470429	2019	Hong Kong	Tsing Yi	22.3592	114.107	Sample	Platform	Suburban	2019-07-12	Underground	CLOSED	2500	30.2	81	2019-08-05	2019-08-06		Plate 2	3B	46169428	41268310	10.6155	23412372	43.2679	0.5859388	47.18	13.94	5835297	4104977	70.35	4004204	68.62	100773	1.73
SL470430	2019	Hong Kong	Yau Tong	22.2987	114.237	Sample	Platform	Suburban	2019-07-15	Underground	CLOSED	4500	31	74	2019-08-05	2019-08-06	0.0444	Plate 2	3C	73392444	60904286	17.0156	41829762	31.3189	0.527135	47.98	13.06	10274987	7126066	69.35	6941242	67.55	184824	1.8
SL470431	2019	Hong Kong	Quarry Bay	22.2884	114.21	Sample	Platform	Urban	2019-07-15	Underground	CLOSED	2500	31.5	79	2019-08-05	2019-08-06	0.0282	Plate 2	3D	46065172	40907964	11.1955	28209462	31.0416	0.4553014	52.07	14.2	6321890	3996615	63.22	3906855	61.8	89760	1.42
SL470432	2019	Hong Kong	North Point	22.2914	114.2	Sample	Platform	Urban	2019-07-15	Underground	CLOSED	4000	30.8	77	2019-08-05	2019-08-06	0.0318	Plate 2	3E	49139788	43171488	12.1456	30372624	29.6466	0.5115124	46.36	12.73	7716027	5073024	65.75	4985282	64.61	87742	1.14
SL470433	2019	Hong Kong	Fortress Hill	22.2885	114.194	Sample	Platform	Urban	2019-07-15	Underground	CLOSED	2700	31.3	78	2019-08-05	2019-08-06	0.0174	Plate 2	3F	44958454	40239630	10.496	26621572	33.8424	0.5270185	45.7	12.37	6854181	4502093	65.68	4394564	64.12	107529	1.57
SL470434	2019	Hong Kong	Ocean Park	22.2491	114.175	Sample	Platform	Rural	2019-07-15	Aboveground (Mixed Area)		900	31.2	78	2019-08-05	2019-08-07		Plate 2	3G	50743400	43801360	13.6807	27309506	37.6515	0.6454974	56.15	17.23	5583422	4454579	79.78	4307557	77.15	147022	2.63
SL470435	2019	Hong Kong	Admiralty	22.2797	114.165	Sample	Platform	Urban	2019-07-15	Underground	CLOSED	1200	31.7	68	2019-08-05	2019-08-07		Plate 2	3H	42344338	37716842	10.9283	25843316	31.4807	0.5313952	53.45	16.67	5636670	3873851	68.73	3749444	66.52	124407	2.21
SL470436	2019	Hong Kong	Tsim Sha Tsui	22.2979	114.172	Sample	Platform	Urban	2019-07-15	Underground	CLOSED	5500	32.9	65	2019-08-05	2019-08-07	0.0294	Plate 2	4A	56722840	48988214	13.6358	30723124	37.2847	0.484614	51.16	16.81	7039381	4804389	68.25	4649358	66.05	155031	2.2
SL470437	2019	Hong Kong	East Tsim Sha Tsui	22.2953	114.174	Sample	Platform	Urban	2019-07-15	Underground	CLOSED	2800	33.3	66	2019-08-05	2019-08-07		Plate 2	4B	39412646	31240104	20.7358	20849370	33.2609	0.5540209	63.61	25.5	3498576	2416663	69.08	2350221	67.18	66442	1.9
SL470438	2019	Hong Kong	Hung Hom	22.3036	114.181	Sample	Platform	Urban	2019-07-15	Aboveground (Mixed Area)		3600	32.6	68	2019-08-05	2019-08-07	0.0236	Plate 2	4C	44334720	39245292	11.4796	23004120	41.3837	0.528096	49.59	15.28	5441233	3938064	72.37	3804159	69.91	133905	2.46
SL470439	2019	Hong Kong	Mong Kok East	22.3226	114.172	Sample	Platform	Urban	2019-07-15	Aboveground (Mixed Area)		2200	31.6	71	2019-08-05	2019-08-07	0.063	Plate 2	4D	47752086	41964266	12.1206	36119766	13.9273	0.6768118	77.27	27.32	3688735	2337645	63.37	2242409	60.79	95236	2.58
SL470440	2019	Hong Kong	Kowloon Tong	22.3372	114.176	Sample	Platform	Urban	2019-07-16	Aboveground (Mixed Area)		4200	31.2	72	2019-08-05	2019-08-07	0.0254	Plate 2	4E	57534790	49787798	13.4649	44093578	11.437	0.435971	74.51	29.43	5021339	3018835	60.12	2757306	54.91	261529	5.21
SL470441	2019	Hong Kong	Tai Wai	22.373	114.179	Sample	Platform	Suburban	2019-07-16	Aboveground (Mixed Area)		3400	31.9	70	2019-08-05	2019-08-07	0.0192	Plate 2	4F	46683874	40385910	13.4907	18547948	54.0732	0.3431056	68.83	25.09	2643472	1678476	63.5	1517722	57.41	160754	6.08
SL470442	2019	Hong Kong	Che Kung Temple	22.3748	114.186	Sample	Platform	Suburban	2019-07-16	Aboveground (Mixed Area)		300	32.4	66	2019-08-05	2019-08-07		Plate 2	4G	55588790	48419008	12.8979	40933748	15.4593	0.4603873	67.91	24.09	5983376	3857771	64.47	3685439	61.59	172332	2.88
SL470443	2019	Hong Kong	Sha Tin Wai	22.3769	114.195	Sample	Platform	Suburban	2019-07-16	Aboveground (Mixed Area)		500	32.9	64	2019-08-05	2019-08-07		Plate 2	4H	36273522	33055026	8.87285	28927820	12.4859	0.3909472	69.86	25.98	3979120	2603928	65.44	2448868	61.54	155060	3.9
SL470444	2019	Hong Kong	Shek Kip Mei	22.332	114.169	Sample	Platform	Urban	2019-07-16	Underground	CLOSED	2400	32.5	65	2019-08-07	2019-08-08	0.0326	Plate 2	5A	36654872	32817038	10.4702	20337806	38.0267	0.5806211	50.5	14.38	4749163	3348143	70.5	3239433	68.21	108710	2.29
SL470445	2019	Hong Kong	Prince Edward	22.3251	114.168	Sample	Platform	Urban	2019-07-16	Underground	CLOSED	4300	32.1	66	2019-08-07	2019-08-08	0.0186	Plate 2	5B	53512142	48285152	9.76786	31663690	34.4235	0.5584737	45.59	12	8174097	5573810	68.19	5406299	66.14	167511	2.05
SL470446	2019	Hong Kong	Sham Shui Po	22.3313	114.162	Sample	Platform	Urban	2019-07-16	Underground	CLOSED	4000	32.6	65	2019-08-07	2019-08-08	0.066	Plate 2	5C	48962192	43037868	12.0998	32731372	23.9475	0.5289598	49.22	14.55	7787388	5009620	64.33	4812736	61.8	196884	2.53
SL470447	2019	Hong Kong	Cheung Sha Wan	22.3358	114.156	Sample	Platform	Urban	2019-07-16	Underground	CLOSED	2800	32.9	62	2019-08-07	2019-08-08	0.0146	Plate 2	5D	45990302	38808426	15.6161	28210016	27.3096	0.5340041	46.84	13.12	7095610	4902458	69.09	4754496	67.01	147962	2.09
SL470448	2019	Hong Kong	Lai King	22.3487	114.126	Sample	Platform	Urban	2019-07-16	Underground	CLOSED	2500	32.7	72	2019-08-07	2019-08-08		Plate 2	5E	51530640	46478008	9.8051	33649336	27.6016	0.5914152	44.66	11.81	8853104	6342519	71.64	6194760	69.97	147759	1.67
SL470449	2019	Hong Kong	Tsing Yi	22.3592	114.107	Sample	Platform	Suburban	2019-07-16	Underground	CLOSED	2600	31.3	72	2019-08-07	2019-08-08		Plate 2	5F	58673166	50861138	13.3145	37810462	25.6594	0.5985371	45.2	12.27	9844761	6696046	68.02	6550177	66.53	145869	1.48
SL470450	2019	Hong Kong	Yau Tong	22.2987	114.237	Sample	Platform	Suburban	2019-07-17	Underground	CLOSED	4800	32.6	71	2019-08-07	2019-08-08	0.034	Plate 2	5G	54399930	44824278	17.6023	28982552	35.3418	0.4842617	49.35	13.54	6902309	4636870	67.18	4534788	65.7	102082	1.48
SL470451	2019	Hong Kong	Quarry Bay	22.2884	114.21	Sample	Platform	Urban	2019-07-17	Underground	CLOSED	2500	34	77	2019-08-07	2019-08-08	0.0186	Plate 2	5H	48247912	42464398	11.9871	34457894	18.8546	0.4909801	50.23	13.11	8083257	5127571	63.43	5026037	62.18	101534	1.26
SL470452	2019	Hong Kong	North Point	22.2914	114.2	Sample	Platform	Urban	2019-07-17	Underground	CLOSED	5500	33.7	77	2019-08-07	2019-08-08	0.0356	Plate 2	6A	46827482	40023052	14.5308	26342274	34.1822	0.4897876	46.57	12.59	6661554	4318866	64.83	4184966	62.82	133900	2.01
SL470453	2019	Hong Kong	Fortress Hill	22.2885	114.194	Sample	Platform	Urban	2019-07-17	Underground	CLOSED	2200	34.9	74	2019-08-07	2019-08-08	0.0148	Plate 2	6B	43114066	39073070	9.3728	18650354	52.268	0.5319384	44.93	11.59	4898372	3485297	71.15	3399559	69.4	85738	1.75
SL470454	2019	Hong Kong	Ocean Park	22.2491	114.175	Sample	Platform	Rural	2019-07-17	Aboveground (Mixed Area)		600	32.7	71	2019-08-07	2019-08-08		Plate 2	6C	55195624	49757796	9.85192	44356808	10.8546	0.6834087	61.56	20.61	7929224	5747694	72.49	5619939	70.88	127755	1.61
SL470455	2019	Hong Kong	Admiralty	22.2797	114.165	Sample	Platform	Urban	2019-07-17	Underground	CLOSED	1000	31.6	75	2019-08-07	2019-08-09	0.0234	Plate 2	6D	50581700	45054902	10.9265	27027817	40.0114	0.5071394	49.91	14.29	5195855	3304766	63.6	3195625	61.5	109141	2.1
SL470456	2019	Hong Kong	Tsim Sha Tsui	22.2979	114.172	Sample	Platform	Urban	2019-07-17	Underground	CLOSED	4000	32.6	72	2019-08-07	2019-08-09		Plate 2	6E	50572066	44004264	12.987	27446908	37.6267	0.6798171	44.45	13.8	7208835	5373060	74.53	5224173	72.47	148887	2.07
SL470457	2019	Hong Kong	East Tsim Sha Tsui	22.2953	114.174	Sample	Platform	Urban	2019-07-17	Underground	CLOSED	2500	32.7	70	2019-08-07	2019-08-09		Plate 2	6F	45701724	38784106	15.1364	18239026	52.9729	0.8902779	41.41	12.17	5077382	3745639	73.77	3601890	70.94	143749	2.83
SL470458	2019	Hong Kong	Hung Hom	22.3036	114.181	Sample	Platform	Urban	2019-07-17	Aboveground (Mixed Area)		2400	32.7	69	2019-08-07	2019-08-09		Plate 2	6G	56391210	48510656	13.9748	29928368	38.3056	0.8469732	49.03	14.77	7135357	5114190	71.67	4958173	69.49	156017	2.19
SL470459	2019	Hong Kong	Mong Kok East	22.3226	114.172	Sample	Platform	Urban	2019-07-17	Aboveground (Mixed Area)		2600	32.3	68	2019-08-07	2019-08-09	0.0142	Plate 2	6H	39956132	35231616	11.8243	20528744	41.732	0.5672923	59.36	21.17	3835234	2628119	68.53	2533706	66.06	94413	2.46
SL470460	2019	New York	BROOK AVE.	40.8076	-73.9193	Sample	Middle of platform	Urban	2019-06-24	Underground	CLOSED	10			2019-08-12	2019-08-13	0.0846	Plate 2	7A	55276212	47973972	13.2105	42928292	10.5175	0.2924315	67.34	19.34	6200821	3430463	55.32	3278026	52.86	152437	2.46
SL470461	2019	New York	JACKSON AVE.	40.8163	-73.908	Sample	Middle of platform	Urban	2019-06-24	Aboveground		0			2019-08-12	2019-08-13	0.0584	Plate 2	7B	54753996	48341702	11.7111	47414960	1.91707	0.3443082	74.43	25.8	5296791	2528905	47.74	2309199	43.6	219706	4.15
SL470462	2019	New York	ALLERTON AVE.	40.8654	-73.8673	Sample	Middle of platform	Urban	2019-06-24	Aboveground		10			2019-08-12	2019-08-13	0.0652	Plate 2	7C	53127274	47039818	11.4583	43884470	6.70782	0.3552249	72.57	25.4	5260934	2964092	56.34	2574401	48.93	389691	7.41
SL470463	2019	New York	161ST - YANKEE STADIUM	40.8277	-73.9261	Sample	Middle of platform	Urban	2019-06-24	Aboveground		10			2019-08-12	2019-08-13	0.0596	Plate 2	7D	49524712	42234388	14.7206	29796720	29.4491	0.3172272	66.41	20.15	4406756	2626033	59.59	2373548	53.86	252485	5.73
SL470464	2019	New York	170TH STREET	40.8401	-73.9133	Sample	Middle of platform	Urban	2019-06-24	Underground	CLOSED	10			2019-08-12	2019-08-13	0.0596	Plate 2	7E	39486140	34030392	13.8169	28210074	17.1033	0.3426305	68.52	22.61	3883119	2219888	57.17	1925035	49.57	294853	7.59
SL470465	2019	New York	DYCKMAN STREET (A)	40.8655	-73.9273	Sample	Middle of platform	Urban	2019-06-24	Underground	CLOSED	10			2019-08-12	2019-08-13	0.0414	Plate 2	7F	45503160	35993208	20.8995	32317280	10.2128	0.3286936	68.91	20.47	4386000	2322269	52.95	2145643	48.92	176626	4.03
SL470466	2019	New York	207TH STREET (1)	40.8645	-73.9189	Sample	Middle of platform	Urban	2019-06-24	Aboveground		0			2019-08-12	2019-08-13	0.0248	Plate 2	7G	58606476	48915760	16.5352	46807650	4.30967	0.4216782	71.57	27.03	5881279	3420849	58.17	2767712	47.06	653137	11.11
SL470467	2019	New York	TIME SQUARE - 42ND STREET	40.7553	-73.9869	Sample	Middle of platform	Urban	2019-06-24	Underground	CLOSED	50			2019-08-12	2019-08-13	0.105	Plate 2	7H	41782196	32152954	23.0463	22296572	30.6547	0.2454133	62.7	20.17	3698870	2207762	59.69	2022832	54.69	184930	5
SL470468	2019	New York	14TH STREET - UNION SQUARE	40.7353	-73.9911	Sample	Middle of platform	Urban	2019-06-24	Underground	CLOSED	50			2019-08-12	2019-08-13	0.101	Plate 2	8A	52661534	42527534	19.2436	35545018	16.4188	0.2533705	66.02	18.87	5323653	3284414	61.69	3098515	58.2	185899	3.49
SL470469	2019	New York	25TH STREET - BROOKLYN	40.6604	-73.9981	Sample	Middle of platform	Urban	2019-06-24	Underground	CLOSED	10			2019-08-12	2019-08-13	0.0526	Plate 2	8B	52092834	46186022	11.339	41120894	10.9668	0.4240568	70.2	21.3	5346522	2961988	55.4	2801306	52.39	160682	3.01
SL470470	2019	New York	BAY RIDGE - 95TH STREET	40.6167	-74.0309	Sample	Middle of platform	Urban	2019-06-24	Underground	CLOSED	10			2019-08-12	2019-08-13	0.0312	Plate 2	8C	38883700	33608490	13.5666	24188050	28.0299	0.4143459	63.62	21.75	3949265	2365418	59.9	2207924	55.91	157494	3.99
SL470471	2019	New York	NOSTRAND AVE. (3)	40.6698	-73.9507	Sample	Middle of platform	Urban	2019-06-24	Underground	CLOSED	10			2019-08-12	2019-08-13	0.0414	Plate 2	8D	45285014	40714536	10.0927	38046622	6.55273	0.3085405	66.28	20.7	5686210	3290176	57.86	3011592	52.96	278584	4.9
SL470472	2019	New York	NOSTRAND AVE. (3)	40.6698	-73.9507	Sample	Middle of platform	Urban	2019-06-26	Underground	CLOSED	10			2019-08-12	2019-08-13	0.0544	Plate 2	8E	43703266	35339704	19.1372	31982578	9.49959	0.3450356	73.96	27.73	3548023	2001932	56.42	1843514	51.96	158418	4.46
SL470473	2019	New York	BAY RIDGE - 95TH STREET	40.6167	-74.0309	Sample	Middle of platform	Urban	2019-06-26	Underground	CLOSED	30			2019-08-12	2019-08-13	0.0302	Plate 2	8F	45036798	36747598	18.4054	27471706	25.2422	0.389659	67.22	24.39	3932481	2449352	62.29	2204854	56.07	244498	6.22
SL470474	2019	New York	25TH STREET - BROOKLYN	40.6604	-73.9981	Sample	Middle of platform	Urban	2019-06-26	Underground	CLOSED	30			2019-08-12	2019-08-13	0.0614	Plate 2	8G	51070686	42795980	16.2025	36495052	14.7232	0.4718482	73.12	22.99	4203491	2176143	51.77	1970559	46.88	205584	4.89
SL470475	2019	New York	14TH STREET - UNION SQUARE	40.7353	-73.9911	Sample	Middle of platform	Urban	2019-06-26	Underground	CLOSED	50			2019-08-12	2019-08-13	0.107	Plate 2	8H	41263352	31291010	24.1676	23360530	25.3443	0.2275033	63.51	18.86	3780577	2358590	62.39	2245589	59.4	113001	2.99
SL470476	2019	New York	TIME SQUARE - 42ND STREET	40.7553	-73.9869	Sample	Middle of platform	Urban	2019-06-26	Underground	CLOSED	50			2019-08-12	2019-08-13	0.082	Plate 2	9A	70804788	51101246	27.828	43665016	14.552	0.3827818	75.52	33.69	4653490	2907931	62.49	2733842	58.75	174089	3.74
SL470477	2019	New York	207TH STREET (1)	40.8645	-73.9189	Sample	Middle of platform	Urban	2019-06-26	Aboveground		30			2019-08-12	2019-08-13	0.0386	Plate 2	9B	47227904	42924372	9.11227	40201110	6.34433	0.3781372	68.53	21.45	5651906	2700833	47.79	2503036	44.29	197797	3.5
SL470478	2019	New York	DYCKMAN STREET (A)	40.8655	-73.9273	Sample	Middle of platform	Urban	2019-06-26	Underground	CLOSED	10			2019-08-12	2019-08-13	0.0554	Plate 2	9C	43590820	38504064	11.6693	34703740	9.86993	0.3864817	71.7	23.66	4261759	2415527	56.68	2109864	49.51	305663	7.17
SL470479	2019	New York	170TH STREET	40.8401	-73.9133	Sample	Middle of platform	Urban	2019-06-26	Underground	CLOSED	10			2019-08-12	2019-08-13	0.0856	Plate 2	9D	47420340	39709126	16.2614	34377484	13.4267	0.3172373	65.89	20.25	5196992	2905063	55.9	2626249	50.53	278814	5.36
SL470480	2019	New York	161ST - YANKEE STADIUM	40.8277	-73.9261	Sample	Middle of platform	Urban	2019-06-26	Aboveground		30			2019-08-12	2019-08-13	0.113	Plate 2	9E	54414888	45025000	17.2561	39475806	12.3247	0.2883759	66.74	18.33	5808001	3304991	56.9	3071176	52.88	233815	4.03
SL470481	2019	New York	ALLERTON AVE.	40.8654	-73.8673	Sample	Middle of platform	Urban	2019-06-26	Aboveground		10			2019-08-12	2019-08-13	0.0356	Plate 2	9F	47127078	36892406	21.7172	35058272	4.97158	0.5080552	83.58	42.79	2437849	1296620	53.19	1132797	46.47	163823	6.72
SL470482	2019	New York	JACKSON AVE.	40.8163	-73.908	Sample	Middle of platform	Urban	2019-06-26	Aboveground		10			2019-08-12	2019-08-14	0.0354	Plate 2	9G	58568030	50260448	14.1845	44342622	11.7743	0.4873922	69.76	25.34	5921707	2985742	50.42	2763869	46.67	221873	3.75
SL470483	2019	New York	BROOK AVE.	40.8076	-73.9193	Sample	Middle of platform	Urban	2019-06-26	Underground	CLOSED	10			2019-08-12	2019-08-14	0.0724	Plate 2	9H	52790718	42014930	20.4123	38917708	7.37172	0.3681491	64.27	20.23	6195491	3141599	50.71	2898843	46.79	242756	3.92
SL470484	2019	New York	14TH STREET - 8TH AVE.	40.7405	-74.002	Sample	End of platform	Urban	2019-06-27	Underground	CLOSED	30			2019-08-12	2019-08-14	0.062	Plate 2	10A	44176002	38136794	13.6708	25830500	32.2688	0.3573098	68.52	25.35	3537171	2236544	63.23	2063313	58.33	173231	4.9
SL470485	2019	New York	Fulton street	40.7103	-74.0078	Sample	End of platform	Urban	2019-06-27	Underground	CLOSED	50			2019-08-12	2019-08-14	0.11	Plate 2	10B	58241724	50556140	13.196	38298856	24.2449	0.3873412	62.3	18.37	6443571	3570553	55.41	3381219	52.47	189334	2.94
SL470486	2019	New York	Ralph Ave	40.6788	-73.9215	Sample	Middle of platform	Urban	2019-06-27	Underground	CLOSED	10			2019-08-12	2019-08-14	0.0644	Plate 2	10C	50145466	43021160	14.2073	40403654	6.08423	0.3312095	68.29	21.94	5662354	2918433	51.54	2505191	44.24	413242	7.3
SL470487	2019	New York	Flushing ave	40.6998	-73.9501	Sample	Bt. middle and end	Urban	2019-06-27	Underground	CLOSED	10			2019-08-12	2019-08-14	0.0956	Plate 2	10D	59329736	48408768	18.4072	44330776	8.42408	0.3897689	70.95	23.21	5576349	3045758	54.62	2589907	46.44	455851	8.17
SL470488	2019	New York	Flushing ave	40.6998	-73.9501	Sample	End	Urban	2019-06-27	Aboveground		50			2019-08-12	2019-08-14	0.0468	Plate 2	10E	47502480	41619718	12.3841	33218642	20.1853	0.691495	60.33	22.15	5963280	2636953	44.22	2411300	40.44	225653	3.78
SL470489	2019	New York	BROADWAY JUNCTION	40.6793	-73.9041	Sample	End	Urban	2019-06-27	Aboveground		30			2019-08-12	2019-08-14	0.0198	Plate 2	10F	50174070	43028356	14.2418	40935262	4.86445	0.616575	69.11	27.64	5673841	2582689	45.52	2289611	40.35	293078	5.17
SL470490	2019	New York	75TH AVE.	40.7184	-73.8373	Sample	Middle of platform	Urban	2019-06-27	Underground	CLOSED	10			2019-08-12	2019-08-14	0.0808	Plate 2	10G	72412040	62423382	13.7942	59177456	5.19986	0.8453297	69.87	20.52	7787325	4254485	54.63	4096672	52.61	157813	2.03
SL470491	2019	New York	FLUSHING - MAIN STREET (7)	40.7596	-73.8299	Sample	Middle of platform	Urban	2019-06-27	Underground	CLOSED	30			2019-08-12	2019-08-14	0.065	Plate 2	10H	46293174	35637376	23.0181	23023300	35.3956	0.529969	64.83	21.77	3552504	2215197	62.36	2071968	58.32	143229	4.03
SL470492	2019	New York	Jackson Heights - Roosevelt Ave	40.7468	-73.891	Sample	End	Urban	2019-06-27	Aboveground		30			2019-08-12	2019-08-14	0.0372	Plate 2	11A	49353348	43885154	11.0797	33240522	24.2557	0.4210734	68.27	23.52	4649566	2632730	56.62	2419016	52.03	213714	4.6
SL470493	2019	New York	Jackson Heights - Roosevelt Ave (interior)	40.7468	-73.891	Sample	Middle of platform	Urban	2019-06-27	Aboveground		30			2019-08-12	2019-08-14	0.163	Plate 2	11B	48271104	38671070	19.8877	28637340	25.9463	0.2882629	66.05	20.49	4295842	2539677	59.12	2330711	54.26	208966	4.86
SL470494	2019	New York	Court square	40.7469	-73.9453	Sample	End	Urban	2019-06-27	Aboveground		30			2019-08-12	2019-08-14	0.0388	Plate 2	11C	45260092	40300086	10.9589	34923638	13.341	0.4335195	73.02	26.57	4163094	2377237	57.1	2195950	52.75	181287	4.35
SL470495	2019	New York	GRAND CENTRAL - 42ND STREET	40.7523	-73.9772	Sample	Middle of platform	Urban	2019-06-27	Underground	CLOSED	50			2019-08-12	2019-08-14	0.0936	Plate 2	11D	68757378	56926176	17.2072	52923970	7.03052	0.3105205	68.75	17.56	7311643	4275223	58.47	4207742	57.55	67481	0.92
SL470496	2019	New York	GRAND CENTRAL - 42ND STREET	40.7523	-73.9772	Sample	Middle of platform	Urban	2019-07-11	Underground	CLOSED	50			2019-08-12	2019-08-14	0.194	Plate 2	11E	53441220	42002752	21.4038	24277094	42.2012	0.2759394	62.3	19.62	4096670	2575404	62.87	2462330	60.11	113074	2.76
SL470497	2019	New York	Court square	40.7469	-73.9453	Sample	Middle of platform	Urban	2019-07-11	Aboveground		10			2019-08-12	2019-08-14	0.0614	Plate 2	11F	36627180	31589044	13.7552	23838810	24.5346	0.4096266	67.56	23.05	3354491	1807665	53.89	1666952	49.69	140713	4.19
SL470498	2019	New York	Jackson Heights - Roosevelt Ave (interior)	40.7468	-73.891	Sample	Middle of platform	Urban	2019-07-11	Aboveground		30			2019-08-12	2019-08-14	0.0392	Plate 2	11G	58266824	47785608	17.9883	40503278	15.2396	0.4887709	61.48	20.23	6937998	3246851	46.8	3144872	45.33	101979	1.47
SL470499	2019	New York	Jackson Heights - Roosevelt Ave (exterior)	40.7468	-73.891	Sample	Middle of platform	Urban	2019-07-11	Aboveground	OPEN	30			2019-08-12	2019-08-14	0.0442	Plate 2	11H	52026388	41742414	19.7668	32511604	22.1137	0.3649547	66.45	23.56	4820144	2422923	50.27	2264094	46.97	158829	3.3
SL470500	2019	New York	FLUSHING - MAIN STREET (7)	40.7596	-73.8299	Sample	Middle of platform	Urban	2019-07-11	Underground	CLOSED	10			2019-08-12	2019-08-14	0.0316	Plate 2	12A	54693824	47344266	13.4376	37571578	20.6418	0.4439396	64.47	20.37	5974496	3531653	59.11	3378440	56.55	153213	2.56
SL470501	2019	New York	75TH AVE.	40.7184	-73.8373	Sample	Middle of platform	Urban	2019-07-11	Underground	CLOSED	10			2019-08-12	2019-08-14	0.0322	Plate 2	12B	51775802	45788338	11.5642	40973740	10.5149	0.8513825	71.8	23.19	5016638	2759115	55	2566796	51.17	192319	3.83
SL470502	2019	New York	BROADWAY JUNCTION	40.6793	-73.9041	Sample	Middle of platform	Urban	2019-07-11	Aboveground		10			2019-08-12	2019-08-14	0.0234	Plate 2	12C	55864716	49781778	10.8887	45550510	8.49963	0.5430241	68.78	20.54	6185766	3798382	61.41	3624591	58.6	173791	2.81
SL470503	2019	New York	Flushing ave	40.6998	-73.9501	Sample	Middle of platform	Urban	2019-07-11	Aboveground		30			2019-08-12	2019-08-14	0.0298	Plate 2	12D	54069644	47279126	12.5588	44462290	5.95789	0.6125943	67.09	26.03	6517929	2750707	42.2	2540748	38.98	209959	3.22
SL470504	2019	New York	Flushing ave	40.6998	-73.9501	Sample	Middle of platform	Urban	2019-07-11	Underground	CLOSED	10			2019-08-12	2019-08-15	0.043	Plate 2	12E	51351318	45507338	11.3804	44079956	3.1366	0.652428	72.8	23.88	5286994	2537312	47.99	2181264	41.26	356048	6.73
SL470505	2019	New York	Ralph Ave	40.6788	-73.9215	Sample	Middle of platform	Urban	2019-07-11	Underground	CLOSED	10			2019-08-12	2019-08-15	0.02	Plate 2	12F	42520498	37681522	11.3803	32767012	13.0422	0.7255619	68.94	22.89	4387656	2593978	59.12	2294558	52.3	299420	6.82
SL470506	2019	New York	Fulton street	40.7103	-74.0078	Sample	Middle of platform	Urban	2019-07-11	Underground	CLOSED	50			2019-08-12	2019-08-15	0.0894	Plate 2	12G	56464164	49330132	12.6346	39691736	19.5386	0.4688063	62.43	17.61	6673769	4119467	61.73	3947074	59.14	172393	2.58
SL470507	2019	New York	14TH STREET - 8TH AVE.	40.7405	-74.002	Sample	Middle of platform	Urban	2019-07-11	Underground	CLOSED	30			2019-08-12	2019-08-15	0.0576	Plate 2	12H	40735234	36960210	9.26722	30530718	17.3957	0.5127292	64.4	20.09	4834341	2691188	55.67	2456149	50.81	235039	4.86

## Sheet: S2 Contaminant Taxa IDs
Taxid	Binomial	Kingdom
721785	Acidovorax ebreus	Bacteria
1817405	Abyssicoccus albus	Bacteria
2743470	Acidovorax antarcticus	Bacteria
553814	Acidovorax carolinensis	Bacteria
758826	Acidovorax radicis	Bacteria
2478662	Acidovorax sp. 1608163	Bacteria
358220	Acidovorax sp. KKS102	Bacteria
1842533	Acidovorax sp. RAC01	Bacteria
1858609	Acidovorax sp. T1	Bacteria
756892	Acinetobacter indicus	Bacteria
40214	Acinetobacter johnsonii	Bacteria
40215	Acinetobacter junii	Bacteria
28090	Acinetobacter lwoffii	Bacteria
48296	Acinetobacter pittii	Bacteria
108981	Acinetobacter schindleri	Bacteria
1646498	Acinetobacter sp. TTH0-4	Bacteria
544580	Actinomyces oris	Bacteria
712122	Actinomyces sp. oral taxon 414	Bacteria
51665	Aerococcus urinaeequi	Bacteria
2778051	Aeromonas sp. FDAARGOS 1402	Bacteria
654	Aeromonas veronii	Bacteria
2664893	Agrobacterium sp. MA01	Bacteria
1842536	Agrobacterium sp. RAC06	Bacteria
358	Agrobacterium tumefaciens	Bacteria
2933290	Agrococcus sp. SCSIO52902	Bacteria
179636	Alicycliphilus denitrificans	Bacteria
374606	Aminobacter sp. MSH1	Bacteria
1287640	Anaerococcus obesiensis	Bacteria
33034	Anaerococcus prevotii	Bacteria
1296669	Aquabacterium olei	Bacteria
391953	Aquincola tertiaricarbonis	Bacteria
78587	Asticcacaulis excentricus	Bacteria
7	Azorhizobium caulinodans	Bacteria
193	Azospirillum lipoferum	Bacteria
682998	Azospirillum ramasamyi	Bacteria
352858	Bacillus sp. Y1	Bacteria
138336	Blastococcus saxobsidens	Bacteria
2479767	Blautia sp. SC05B48	Bacteria
1842539	Bosea sp. RAC05	Bacteria
288000	Bradyrhizobium sp. BTAi1	Bacteria
1312364	Brevundimonas albigilva	Bacteria
293	Brevundimonas diminuta	Bacteria
2774190	Brevundimonas goettingensis	Bacteria
74329	Brevundimonas mediterranea	Bacteria
588932	Brevundimonas naejangsanensis	Bacteria
2752515	Brevundimonas sp. AJA228-03	Bacteria
2560058	Brevundimonas sp. Bb-A	Bacteria
1532555	Brevundimonas sp. DS20	Bacteria
1938605	Brevundimonas sp. LM2	Bacteria
2591463	Brevundimonas sp. M20	Bacteria
2561924	Brevundimonas sp. MF30-B	Bacteria
2861285	Brevundimonas sp. PAMC22021	Bacteria
74313	Brevundimonas subvibrioides	Bacteria
2800818	Brevundimonas vitisensis	Bacteria
529	Brucella anthropi	Bacteria
95486	Burkholderia cenocepacia	Bacteria
69666	Caulobacter mirabilis	Bacteria
69665	Caulobacter sp. FWC26	Bacteria
155892	Caulobacter vibrioides	Bacteria
1710	Cellulosimicrobium cellulans	Bacteria
444444	Chelatococcus daeguensis	Bacteria
225991	Comamonas aquatica	Bacteria
2966554	Comamonas sp. C11	Bacteria
285	Comamonas testosteroni	Bacteria
363952	Comamonas thiooxydans	Bacteria
38284	Corynebacterium accolens	Bacteria
169292	Corynebacterium aurimucosum	Bacteria
53374	Corynebacterium coyleae	Bacteria
39791	Corynebacterium glucuronolyticum	Bacteria
156978	Corynebacterium imitans	Bacteria
38289	Corynebacterium jeikeium	Bacteria
1979527	Corynebacterium kefirresidentii	Bacteria
161879	Corynebacterium kroppenstedtii	Bacteria
2763010	Corynebacterium lujinxingii	Bacteria
38290	Corynebacterium macginleyi	Bacteria
43768	Corynebacterium matruchotii	Bacteria
38301	Corynebacterium minutissimum	Bacteria
43769	Corynebacterium propinquum	Bacteria
161899	Corynebacterium singulare	Bacteria
2823898	Corynebacterium sp. CCUG 38989	Bacteria
43770	Corynebacterium striatum	Bacteria
38304	Corynebacterium tuberculostearicum	Bacteria
65058	Corynebacterium ulcerans	Bacteria
401472	Corynebacterium ureicelerivorans	Bacteria
82541	Cupriavidus gilardii	Bacteria
119219	Cupriavidus metallidurans	Bacteria
82633	Cupriavidus pauculus	Bacteria
1747	Cutibacterium acnes	Bacteria
33011	Cutibacterium granulosum	Bacteria
2559073	Cutibacterium modestum	Bacteria
317577	Deinococcus ficus	Bacteria
2080419	Deinococcus sp. NW-56	Bacteria
558537	Delftia lacustris	Bacteria
180282	Delftia tsuruhatensis	Bacteria
1274	Dermacoccus nishinomiyaensis	Bacteria
2735554	Diaphorobacter sp. JS3050	Bacteria
2792224	Diaphorobacter sp. JS3051	Bacteria
2866628	Diaphorobacter sp. MNS-0	Bacteria
322509	Dietzia kunjamensis	Bacteria
88431	Dorea longicatena	Bacteria
1756149	Elizabethkingia bruuniana	Bacteria
343874	Empedobacter falsenii	Bacteria
2811423	Ensifer sp. PDNC004	Bacteria
158836	Enterobacter hormaechei	Bacteria
2487072	Epilithonimonas vandammei	Bacteria
1112	Erythrobacter neustonensis	Bacteria
562	Escherichia coli	Bacteria
853	Faecalibacterium prausnitzii	Bacteria
938288	Fenollaria massiliensis	Bacteria
1260	Finegoldia magna	Bacteria
935222	Flavobacterium sp. Sr18	Bacteria
851	Fusobacterium nucleatum	Bacteria
1861	Geodermatophilus obscurus	Bacteria
137732	Granulicatella elegans	Bacteria
195105	Haematobacter massiliensis	Bacteria
729	Haemophilus parainfluenzae	Bacteria
47421	Hydrogenophaga pseudoflava	Bacteria
2716225	Hydrogenophaga sp. BA0156	Bacteria
434010	Hydrogenophaga sp. PBL-H3	Bacteria
1842537	Hydrogenophaga sp. RAC07	Bacteria
2806262	Hydrogenophaga sp. YM1	Bacteria
65656	Hydrogenophaga taeniospiralis	Bacteria
297	Hydrogenophilus thermoluteolus	Bacteria
36863	Ideonella dechloratans	Bacteria
2220096	Indioceanicola profundi	Bacteria
2497863	Janthinobacterium sp. 17J80-10	Bacteria
1049583	Kocuria indica	Bacteria
71999	Kocuria palustris	Bacteria
1275	Kocuria rosea	Bacteria
1276	Kytococcus sedentarius	Bacteria
47770	Lactobacillus crispatus	Bacteria
47671	Lautropia mirabilis	Bacteria
2732163	Limnobacter sp. SAORIC-580	Bacteria
2290922	Lysobacter sp. TY2-98	Bacteria
2728020	Massilia forsythiae	Bacteria
945844	Massilia oculi	Bacteria
2970464	Massilia sp. H6	Bacteria
2769491	Massilia sp. LPB0304	Bacteria
2861282	Massilia sp. NP310	Bacteria
1707785	Massilia sp. WG5	Bacteria
52022	Meiothermus silvanus	Bacteria
1267217	Melaminivora jejuensis	Bacteria
152268	Metabacillus litoralis	Bacteria
2897333	Metabacillus sp. B2-18	Bacteria
408	Methylorubrum extorquens	Bacteria
223967	Methylorubrum populi	Bacteria
2897334	Methylorubrum sp. B1-46	Bacteria
1270	Micrococcus luteus	Bacteria
2740529	Microvirga sp. R24	Bacteria
2807101	Microvirga sp. VF16	Bacteria
34062	Moraxella osloensis	Bacteria
126673	Mycobacterium doricum	Bacteria
488	Neisseria mucosa	Bacteria
490	Neisseria sicca	Bacteria
200618	Nocardioides aromaticivorans	Bacteria
450734	Nocardioides dokdonensis	Bacteria
449461	Nocardioides humi	Bacteria
419476	Nocardioides marinisabuli	Bacteria
2017486	Nocardioides sp. S5	Bacteria
2803858	Nocardioides sp. zg-536	Bacteria
2663857	Nocardioides sp. zg-579	Bacteria
2601898	Noviherbaspirillum sp. UKPF54	Bacteria
158500	Novosphingobium resinovorum	Bacteria
2571749	Novosphingobium sp. EMRT-2	Bacteria
121719	Pannonibacter phragmitetus	Bacteria
549	Pantoea agglomerans	Bacteria
59779	Paracoccus marcusii	Bacteria
1545044	Paracoccus sanguinis	Bacteria
2589076	Paracoccus sp. AK26	Bacteria
2500532	Paracoccus sp. Arc7-R13	Bacteria
2760307	Paracoccus sp. MC1862	Bacteria
2903900	Paracoccus sp. S8-55	Bacteria
147645	Paracoccus yeei	Bacteria
1813451	Peteryoungia desertarenae	Bacteria
2201350	Phenylobacterium parvum	Bacteria
2903901	Phenylobacterium sp. LH3H17	Bacteria
284016	Phenylobacterium zucineum	Bacteria
821	Phocaeicola vulgatus	Bacteria
322095	Porphyromonas somerae	Bacteria
28127	Prevotella buccalis	Bacteria
287	Pseudomonas aeruginosa	Bacteria
43263	Pseudomonas alcaligenes	Bacteria
101564	Pseudomonas alcaliphila	Bacteria
2219225	Pseudomonas asiatica	Bacteria
489632	Pseudomonas chengduensis	Bacteria
296	Pseudomonas fragi	Bacteria
300	Pseudomonas mendocina	Bacteria
301	Pseudomonas oleovorans	Bacteria
303	Pseudomonas putida	Bacteria
1691904	Pseudomonas sediminis	Bacteria
321846	Pseudomonas simiae	Bacteria
107445	Pseudomonas sp. A2	Bacteria
1259844	Pseudomonas sp. FGI182	Bacteria
253237	Pseudomonas sp. phDV1	Bacteria
2812000	Pseudomonas sp. SDM007	Bacteria
76761	Pseudomonas veronii	Bacteria
2906062	Pseudomonas wenzhouensis	Bacteria
2074	Pseudonocardia autotrophica	Bacteria
1125847	Pseudorhizobium banfieldiae	Bacteria
1335061	Pseudorhizobium flavum	Bacteria
105219	Ralstonia mannitolilytica	Bacteria
94132	Ramlibacter tataouinensis	Bacteria
2498451	Rheinheimera mangrovi	Bacteria
2267833	Rhizobium oryzihabitans	Bacteria
379684	Rhizobium pseudoryzae	Bacteria
648995	Rhizobium pusense	Bacteria
1368430	Rhizobium rosettiformans	Bacteria
2806346	Rhizobium sp. SL42	Bacteria
2603277	Rhizobium sp. WL3	Bacteria
2815360	Rhizobium sp. X9	Bacteria
1484693	Rhodoferax saidenbachensis	Bacteria
2741720	Rhodoferax sp. BAB1	Bacteria
301301	Roseburia hominis	Bacteria
169480	Rothia amarae	Bacteria
37923	Rothia kristinae	Bacteria
43675	Rothia mucilaginosa	Bacteria
49319	Rubrobacter xylanophilus	Bacteria
1160721	Ruminococcus bicirculans	Bacteria
2831966	Ruminococcus sp. FMBCY1	Bacteria
1078471	Serinicoccus profundi	Bacteria
24	Shewanella putrefaciens	Bacteria
879274	Shinella sp. HZN7	Bacteria
352475	Shinella zoogloeoides	Bacteria
2734074	Simpcentumvirus Smp131 (*Stenotophomonas phage)	Bacteria
1789672	Skermanella mucosa	Bacteria
1817965	Skermanella rosea	Bacteria
2914710	Sphaerotilus sp. FB-5	Bacteria
13690	Sphingobium yanoikuyae	Bacteria
185951	Sphingomonas aerolata	Bacteria
152682	Sphingomonas melonis	Bacteria
1914525	Sphingopyxis sp. FD7	Bacteria
1280	Staphylococcus aureus	Bacteria
29379	Staphylococcus auricularis	Bacteria
29388	Staphylococcus capitis	Bacteria
29382	Staphylococcus cohnii	Bacteria
1282	Staphylococcus epidermidis	Bacteria
1283	Staphylococcus haemolyticus	Bacteria
1290	Staphylococcus hominis	Bacteria
45972	Staphylococcus pasteuri	Bacteria
170573	Staphylococcus pettenkoferi	Bacteria
29385	Staphylococcus saprophyticus	Bacteria
1286	Staphylococcus simulans	Bacteria
61015	Staphylococcus succinus	Bacteria
1292	Staphylococcus warneri	Bacteria
40324	Stenotrophomonas maltophilia	Bacteria
487698	Stenotrophomonas pavanii	Bacteria
216778	Stenotrophomonas rhizophila	Bacteria
2939415	Stenotrophomonas sp. NY11291	Bacteria
2005046	Stenotrophomonas sp. WZN-1	Bacteria
1302	Streptococcus gordonii	Bacteria
28037	Streptococcus mitis	Bacteria
1303	Streptococcus oralis	Bacteria
1304	Streptococcus salivarius	Bacteria
1305	Streptococcus sanguinis	Bacteria
1308	Streptococcus thermophilus	Bacteria
1886	Streptomyces albidoflavus	Bacteria
42239	Streptomyces sampsonii	Bacteria
74829	Stutzerimonas balearica	Bacteria
316	Stutzerimonas stutzeri	Bacteria
51669	Tetragenococcus halophilus	Bacteria
274	Thermus thermophilus	Bacteria
1795631	Variovorax sp. PAMC 28711	Bacteria
29466	Veillonella parvula	Bacteria
666	Vibrio cholerae	Bacteria
63	Vitreoscilla filiformis	Bacteria
566460	Alternaria viburni	Fungi
89421	Amauroascus niger	Fungi
47425	Armillaria borealis	Fungi
746128	Aspergillus fumigatus	Fungi
396024	Aspergillus ruber	Fungi
41984	Aspergillus tamarii	Fungi
38033	Chaetomium globosum	Fungi
92950	Cladosporium sphaerospermum	Fungi
70808	Cladosporium tenuissimum	Fungi
132096	Corynespora olivacea	Fungi
4959	Debaryomyces hansenii	Fungi
62714	Golovinomyces magnicellulatus	Fungi
2894517	Lasiodiplodia sp. KE8409	Fungi
76775	Malassezia restricta	Fungi
526925	Melampsora pinitorqua	Fungi
4929	Meyerozyma guilliermondii	Fungi
749835	Nothophoma quercina	Fungi
2899117	Pleurotus ostreatus/Saccharomyces cerevisiae fusant	Fungi
2086344	Podosphaera cerasi	Fungi
2940325	Preussia sp. D2B6	Fungi
1671306	Pseudophaeomoniella oleicola	Fungi
208348	Puccinia triticina	Fungi
28572	Talaromyces funiculosus	Fungi
1491479	Trichoderma simmonsii	Fungi
2562443	Trichoderma sp. IMV 00454	Fungi

## Sheet: S3 NCBInr Cross-kingdom Fig. 1
	TOTAL	2017	2018	2019
Unclassified	21.80 %	20.08 %	21.70 %	23.71 %
Bacteria	64.23 %	69.31 %	63.71 %	59.46 %
Archaea	0.43 %	0.36 %	0.49 %	0.43 %
Fungi	7.68 %	5.08 %	8.17 %	9.89 %
Metazoa	2.52 %	2.30 %	2.56 %	2.71 %
Viruses	0.22 %	0.20 %	0.21 %	0.24 %
Viridiplantae	1.98 %	1.78 %	1.96 %	2.22 %
Other Eukaryotes	1.14 %	0.88 %	1.20 %	1.33 %
SUM	100.00 %	100.00 %	100.00 %	100.00 %

## Sheet: Kingdom contaminat Fig. 2A
CONTAMTYPE	CITY	YEAR	CONTAMVALUEPERC
Retained	Hong Kong	2017	36.9952
Bacterial contaminant	Hong Kong	2017	60.2104
Fungal contaminant	Hong Kong	2017	2.7945
Retained	Oslo	2017	36.9709
Bacterial contaminant	Oslo	2017	59.4461
Fungal contaminant	Oslo	2017	3.58234
Retained	Denver	2017	40.3968
Bacterial contaminant	Denver	2017	53.8593
Fungal contaminant	Denver	2017	5.74179
Retained	New York	2017	39.8179
Bacterial contaminant	New York	2017	58.5517
Fungal contaminant	New York	2017	1.63034
Retained	London	2017	36.4241
Bacterial contaminant	London	2017	61.3722
Fungal contaminant	London	2017	2.20585
Retained	Stockholm	2017	31.455
Bacterial contaminant	Stockholm	2017	65.16
Fungal contaminant	Stockholm	2017	3.3825
Retained	Hong Kong	2018	29.347
Bacterial contaminant	Hong Kong	2018	66.3034
Fungal contaminant	Hong Kong	2018	4.34962
Retained	New York	2018	42.4294
Bacterial contaminant	New York	2018	54.1262
Fungal contaminant	New York	2018	3.4434
Retained	Oslo	2018	32.2433
Bacterial contaminant	Oslo	2018	61.0781
Fungal contaminant	Oslo	2018	6.6781
Retained	Oslo	2019	41.1455
Bacterial contaminant	Oslo	2019	54.3427
Fungal contaminant	Oslo	2019	4.51125
Retained	Hong Kong	2019	33.718
Bacterial contaminant	Hong Kong	2019	63.2343
Fungal contaminant	Hong Kong	2019	3.04838
Retained	Denver	2018	33.3633
Bacterial contaminant	Denver	2018	63.0533
Fungal contaminant	Denver	2018	3.58
Retained	London	2018	37.044
Bacterial contaminant	London	2018	58.5889
Fungal contaminant	London	2018	4.36571
Retained	Stockholm	2018	29.7763
Bacterial contaminant	Stockholm	2018	64.3044
Fungal contaminant	Stockholm	2018	5.92063
Retained	London	2019	37.4954
Bacterial contaminant	London	2019	59.0605
Fungal contaminant	London	2019	3.44513
Retained	Denver	2019	42.0543
Bacterial contaminant	Denver	2019	53.2143
Fungal contaminant	Denver	2019	4.71857
Retained	New York	2019	44.4235
Bacterial contaminant	New York	2019	51.0385
Fungal contaminant	New York	2019	4.5375

## Sheet: S4 Bac contaminant Fig. 2B 
Percentage_of_total	Species	Year
0.0143426	Micrococcus luteus	All Years
0.0140753	Cutibacterium acnes	All Years
0.0139426	Stenotrophomonas maltophilia	All Years
0.0126013	Moraxella osloensis	All Years
0.012177	Corynebacterium tuberculostearicum	All Years
0.0116861	Paracoccus yeei	All Years
0.0116832	Staphylococcus hominis	All Years
0.0116598	Kocuria palustris	All Years
0.0112729	Staphylococcus epidermidis	All Years
0.0111224	Acinetobacter johnsonii	All Years
0.0110431	Dermacoccus nishinomiyaensis	All Years
0.0109257	Dietzia kunjamensis	All Years
0.0108229	Kocuria rosea	All Years
0.010757	Paracoccus sp, Arc7-R13	All Years
0.0107098	Paracoccus marcusii	All Years
0.0106188	Corynebacterium kefirresidentii	All Years
0.0105321	Staphylococcus capitis	All Years
0.0104682	Nocardioides sp, S5	All Years
0.0104407	Stutzerimonas stutzeri	All Years
0.0100384	Comamonas aquatica	All Years
0.76908	Other	All Years
0.0147519	Micrococcus luteus	2017
0.0142881	Cutibacterium acnes	2017
0.0137653	Stenotrophomonas maltophilia	2017
0.0127701	Moraxella osloensis	2017
0.0121178	Corynebacterium tuberculostearicum	2017
0.0119437	Paracoccus yeei	2017
0.0107578	Staphylococcus hominis	2017
0.0119446	Kocuria palustris	2017
0.0108291	Staphylococcus epidermidis	2017
0.0111357	Acinetobacter johnsonii	2017
0.0112506	Dermacoccus nishinomiyaensis	2017
0.0113509	Dietzia kunjamensis	2017
0.0111183	Kocuria rosea	2017
0.0109797	Paracoccus sp, Arc7-R13	2017
0.0109376	Paracoccus marcusii	2017
0.0107126	Corynebacterium kefirresidentii	2017
0.0101893	Staphylococcus capitis	2017
0.011072	Nocardioides sp, S5	2017
0.0106479	Stutzerimonas stutzeri	2017
0.00921039	Comamonas aquatica	2017
0.768227	Other	2017
0.0135663	Micrococcus luteus	2018
0.0135743	Cutibacterium acnes	2018
0.0134463	Stenotrophomonas maltophilia	2018
0.0120539	Moraxella osloensis	2018
0.0117476	Corynebacterium tuberculostearicum	2018
0.0111361	Paracoccus yeei	2018
0.0117523	Staphylococcus hominis	2018
0.0109588	Kocuria palustris	2018
0.011138	Staphylococcus epidermidis	2018
0.0105538	Acinetobacter johnsonii	2018
0.0102154	Dermacoccus nishinomiyaensis	2018
0.0103359	Dietzia kunjamensis	2018
0.0103967	Kocuria rosea	2018
0.0102242	Paracoccus sp, Arc7-R13	2018
0.0101547	Paracoccus marcusii	2018
0.0101568	Corynebacterium kefirresidentii	2018
0.0102546	Staphylococcus capitis	2018
0.00978235	Nocardioides sp, S5	2018
0.0100479	Stutzerimonas stutzeri	2018
0.0099712	Comamonas aquatica	2018
0.778533	Other	2018
0.0146116	Micrococcus luteus	2019
0.0141803	Cutibacterium acnes	2019
0.0145854	Stenotrophomonas maltophilia	2019
0.0130295	Moraxella osloensis	2019
0.012561	Corynebacterium tuberculostearicum	2019
0.0118716	Paracoccus yeei	2019
0.0124664	Staphylococcus hominis	2019
0.0120357	Kocuria palustris	2019
0.0117614	Staphylococcus epidermidis	2019
0.0115865	Acinetobacter johnsonii	2019
0.0116292	Dermacoccus nishinomiyaensis	2019
0.0110402	Dietzia kunjamensis	2019
0.010813	Kocuria rosea	2019
0.0111115	Paracoccus sp, Arc7-R13	2019
0.0110865	Paracoccus marcusii	2019
0.0108943	Corynebacterium kefirresidentii	2019
0.0111354	Staphylococcus capitis	2019
0.0102564	Nocardioides sp, S5	2019
0.0106392	Stutzerimonas stutzeri	2019
0.0110522	Comamonas aquatica	2019
0.761653	Other	2019

## Sheet: S5 Fungi contaminants Fig. 2C
Percentage_of_total	Species	City
0.124417	Malassezia restricta	Combined
0.114814	Corynespora olivacea	Combined
0.101978	Melampsora pinitorqua	Combined
0.095998	Cladosporium tenuissimum	Combined
0.0843166	Preussia sp, D2B6	Combined
0.070701	Armillaria borealis	Combined
0.0508819	Cladosporium sphaerospermum	Combined
0.050462	Aspergillus fumigatus	Combined
0.0418108	Alternaria viburni	Combined
0.0380692	Podosphaera cerasi	Combined
0.0375572	Golovinomyces magnicellulatus	Combined
0.0368023	Pleurotus ostreatus/Saccharomyces cerevisiae fusant	Combined
0.0338496	Lasiodiplodia sp, KE8409	Combined
0.0311824	Aspergillus ruber	Combined
0.0252063	Debaryomyces hansenii	Combined
0.0223994	Nothophoma quercina	Combined
0.00705993	Trichoderma simmonsii	Combined
0.00581938	Chaetomium globosum	Combined
0.00575826	Meyerozyma guilliermondii	Combined
0.00543179	Pseudophaeomoniella oleicola	Combined
0.015485	Other	Combined
0.119067	Malassezia restricta	Denver
0.13703	Corynespora olivacea	Denver
0.118359	Melampsora pinitorqua	Denver
0.0476621	Cladosporium tenuissimum	Denver
0.0910367	Preussia sp, D2B6	Denver
0.13831	Armillaria borealis	Denver
0	Cladosporium sphaerospermum	Denver
0.0306966	Aspergillus fumigatus	Denver
0.103394	Alternaria viburni	Denver
0.028191	Podosphaera cerasi	Denver
0.0558421	Golovinomyces magnicellulatus	Denver
0.00248277	Pleurotus ostreatus/Saccharomyces cerevisiae fusant	Denver
0.0403031	Lasiodiplodia sp, KE8409	Denver
0.0172052	Aspergillus ruber	Denver
0	Debaryomyces hansenii	Denver
0.0256627	Nothophoma quercina	Denver
0.00312348	Trichoderma simmonsii	Denver
0	Chaetomium globosum	Denver
0.00857549	Meyerozyma guilliermondii	Denver
0.0189434	Pseudophaeomoniella oleicola	Denver
0.0141146	Other	Denver
0.139903	Malassezia restricta	Hong Kong
0.110748	Corynespora olivacea	Hong Kong
0.0908079	Melampsora pinitorqua	Hong Kong
0.0872495	Cladosporium tenuissimum	Hong Kong
0.0140091	Preussia sp, D2B6	Hong Kong
0.00551134	Armillaria borealis	Hong Kong
0.117291	Cladosporium sphaerospermum	Hong Kong
0.0146593	Aspergillus fumigatus	Hong Kong
0.0102296	Alternaria viburni	Hong Kong
0.0618653	Podosphaera cerasi	Hong Kong
0.0290169	Golovinomyces magnicellulatus	Hong Kong
0.111183	Pleurotus ostreatus/Saccharomyces cerevisiae fusant	Hong Kong
0.0414854	Lasiodiplodia sp, KE8409	Hong Kong
0.0765811	Aspergillus ruber	Hong Kong
0.000459	Debaryomyces hansenii	Hong Kong
0.00492526	Nothophoma quercina	Hong Kong
0.013743	Trichoderma simmonsii	Hong Kong
0.016442	Chaetomium globosum	Hong Kong
0.0121621	Meyerozyma guilliermondii	Hong Kong
0.00493565	Pseudophaeomoniella oleicola	Hong Kong
0.0367933	Other	Hong Kong
0.128521	Malassezia restricta	London
0.123238	Corynespora olivacea	London
0.116805	Melampsora pinitorqua	London
0.118886	Cladosporium tenuissimum	London
0.12759	Preussia sp, D2B6	London
0.0426597	Armillaria borealis	London
0	Cladosporium sphaerospermum	London
0.0979118	Aspergillus fumigatus	London
0.11157	Alternaria viburni	London
0.0115969	Podosphaera cerasi	London
0.0336308	Golovinomyces magnicellulatus	London
0.00181781	Pleurotus ostreatus/Saccharomyces cerevisiae fusant	London
0.00555259	Lasiodiplodia sp, KE8409	London
0.00686719	Aspergillus ruber	London
0.0398823	Debaryomyces hansenii	London
0.00655976	Nothophoma quercina	London
0	Trichoderma simmonsii	London
0.00395901	Chaetomium globosum	London
0.00447649	Meyerozyma guilliermondii	London
0.00830177	Pseudophaeomoniella oleicola	London
0.0101738	Other	London
0.10676	Malassezia restricta	New York
0.101911	Corynespora olivacea	New York
0.0772343	Melampsora pinitorqua	New York
0.0854618	Cladosporium tenuissimum	New York
0.105218	Preussia sp, D2B6	New York
0.104363	Armillaria borealis	New York
0.0829103	Cladosporium sphaerospermum	New York
0.0717022	Aspergillus fumigatus	New York
0.0208685	Alternaria viburni	New York
0.0201798	Podosphaera cerasi	New York
0.0583258	Golovinomyces magnicellulatus	New York
0.00437099	Pleurotus ostreatus/Saccharomyces cerevisiae fusant	New York
0.0087147	Lasiodiplodia sp, KE8409	New York
0.0225696	Aspergillus ruber	New York
0.0117666	Debaryomyces hansenii	New York
0.101708	Nothophoma quercina	New York
0	Trichoderma simmonsii	New York
0.00071	Chaetomium globosum	New York
0.00511728	Meyerozyma guilliermondii	New York
0.00387698	Pseudophaeomoniella oleicola	New York
0.00623207	Other	New York
0.118249	Malassezia restricta	Oslo
0.118139	Corynespora olivacea	Oslo
0.116046	Melampsora pinitorqua	Oslo
0.106189	Cladosporium tenuissimum	Oslo
0.113239	Preussia sp, D2B6	Oslo
0.110309	Armillaria borealis	Oslo
0.00704194	Cladosporium sphaerospermum	Oslo
0.0605047	Aspergillus fumigatus	Oslo
0.0383522	Alternaria viburni	Oslo
0.0377913	Podosphaera cerasi	Oslo
0.0352372	Golovinomyces magnicellulatus	Oslo
0.0136474	Pleurotus ostreatus/Saccharomyces cerevisiae fusant	Oslo
0.0432424	Lasiodiplodia sp, KE8409	Oslo
0.0121358	Aspergillus ruber	Oslo
0.0493691	Debaryomyces hansenii	Oslo
0.000501	Nothophoma quercina	Oslo
0.00830206	Trichoderma simmonsii	Oslo
0.00167786	Chaetomium globosum	Oslo
0.000507	Meyerozyma guilliermondii	Oslo
0.00290418	Pseudophaeomoniella oleicola	Oslo
0.0066155	Other	Oslo
0.115884	Malassezia restricta	Stockholm
0.113788	Corynespora olivacea	Stockholm
0.113282	Melampsora pinitorqua	Stockholm
0.11015	Cladosporium tenuissimum	Stockholm
0.112026	Preussia sp, D2B6	Stockholm
0.101941	Armillaria borealis	Stockholm
0.0089165	Cladosporium sphaerospermum	Stockholm
0.0527667	Aspergillus fumigatus	Stockholm
0.0631744	Alternaria viburni	Stockholm
0.0282896	Podosphaera cerasi	Stockholm
0.0344822	Golovinomyces magnicellulatus	Stockholm
0.00450554	Pleurotus ostreatus/Saccharomyces cerevisiae fusant	Stockholm
0.0528905	Lasiodiplodia sp, KE8409	Stockholm
0.00710397	Aspergillus ruber	Stockholm
0.0511387	Debaryomyces hansenii	Stockholm
0.00223399	Nothophoma quercina	Stockholm
0.0143451	Trichoderma simmonsii	Stockholm
0	Chaetomium globosum	Stockholm
0.00211558	Meyerozyma guilliermondii	Stockholm
0.00866655	Pseudophaeomoniella oleicola	Stockholm
0.00229802	Other	Stockholm

## Sheet: S6 Bac contaminant prevelance
Species	City	Year	Prevalence
Micrococcus luteus	Combined	All Years	1
Cutibacterium acnes	Combined	All Years	1
Stenotrophomonas maltophilia	Combined	All Years	1
Moraxella osloensis	Combined	All Years	1
Corynebacterium tuberculostearicum	Combined	All Years	0.997323
Kocuria rosea	Combined	All Years	0.994645
Kocuria palustris	Combined	All Years	0.98929
Dietzia kunjamensis	Combined	All Years	0.987952
Paracoccus sp, Arc7-R13	Combined	All Years	0.986613
Staphylococcus hominis	Combined	All Years	0.983936
Staphylococcus epidermidis	Combined	All Years	0.983936
Paracoccus marcusii	Combined	All Years	0.982597
Acinetobacter johnsonii	Combined	All Years	0.977242
Corynebacterium kefirresidentii	Combined	All Years	0.971888
Dermacoccus nishinomiyaensis	Combined	All Years	0.967871
Staphylococcus capitis	Combined	All Years	0.966533
Paracoccus sp, S8-55	Combined	All Years	0.963855
Kytococcus sedentarius	Combined	All Years	0.955823
Stutzerimonas stutzeri	Combined	All Years	0.954485
Paracoccus yeei	Combined	All Years	0.950469
Cutibacterium granulosum	Combined	All Years	0.939759
Streptococcus mitis	Combined	All Years	0.934404
Pantoea agglomerans	Combined	All Years	0.92905
Corynebacterium ureicelerivorans	Combined	All Years	0.927711
Acinetobacter lwoffii	Combined	All Years	0.926372
Staphylococcus haemolyticus	Combined	All Years	0.922356
Mycobacterium doricum	Combined	All Years	0.919679
Nocardioides sp, S5	Combined	All Years	0.91834
Streptococcus oralis	Combined	All Years	0.91834
Epilithonimonas vandammei	Combined	All Years	0.917001
Rothia mucilaginosa	Combined	All Years	0.915663
Staphylococcus saprophyticus	Combined	All Years	0.908969
Pseudomonas putida	Combined	All Years	0.907631
Corynebacterium jeikeium	Combined	All Years	0.906292
Massilia sp, NP310	Combined	All Years	0.899598
Staphylococcus pettenkoferi	Combined	All Years	0.896921
Staphylococcus cohnii	Combined	All Years	0.894244
Kocuria indica	Combined	All Years	0.894244
Comamonas aquatica	Combined	All Years	0.891566
Agrococcus sp, SCSIO52902	Combined	All Years	0.88755
Paracoccus sanguinis	Combined	All Years	0.886212
Paracoccus sp, AK26	Combined	All Years	0.886212
Blastococcus saxobsidens	Combined	All Years	0.882195
Haemophilus parainfluenzae	Combined	All Years	0.878179
Finegoldia magna	Combined	All Years	0.876841
Aerococcus urinaeequi	Combined	All Years	0.874163
Lactobacillus crispatus	Combined	All Years	0.86747
Serinicoccus profundi	Combined	All Years	0.862115
Acinetobacter junii	Combined	All Years	0.855422
Corynebacterium aurimucosum	Combined	All Years	0.854083
Corynebacterium singulare	Combined	All Years	0.835341
Streptococcus sanguinis	Combined	All Years	0.8166
Paracoccus sp, MC1862	Combined	All Years	0.807229
Corynebacterium kroppenstedtii	Combined	All Years	0.801874
Cutibacterium modestum	Combined	All Years	0.799197
Acinetobacter schindleri	Combined	All Years	0.792503
Streptococcus salivarius	Combined	All Years	0.781794
Corynebacterium coyleae	Combined	All Years	0.779116
Aquabacterium olei	Combined	All Years	0.776439
Rheinheimera mangrovi	Combined	All Years	0.7751
Corynebacterium matruchotii	Combined	All Years	0.769746
Veillonella parvula	Combined	All Years	0.761714
Actinomyces oris	Combined	All Years	0.759036
Limnobacter sp, SAORIC-580	Combined	All Years	0.752343
Brevundimonas naejangsanensis	Combined	All Years	0.741633
Corynebacterium minutissimum	Combined	All Years	0.733601
Sphingobium yanoikuyae	Combined	All Years	0.725569
Corynebacterium sp, CCUG 38989	Combined	All Years	0.717537
Pseudomonas aeruginosa	Combined	All Years	0.710843
Staphylococcus warneri	Combined	All Years	0.70415
Other	Combined	All Years	1
Micrococcus luteus	Denver	All years	1
Cutibacterium acnes	Denver	All years	1
Stenotrophomonas maltophilia	Denver	All years	1
Moraxella osloensis	Denver	All years	1
Dietzia kunjamensis	Denver	All years	1
Kocuria rosea	Denver	All years	1
Nocardioides sp, S5	Denver	All years	1
Other	Denver	All years	1
Corynebacterium tuberculostearicum	Denver	All years	0.973684
Paracoccus sp, Arc7-R13	Denver	All years	0.973684
Paracoccus marcusii	Denver	All years	0.973684
Kocuria palustris	Denver	All years	0.947368
Acinetobacter johnsonii	Denver	All years	0.921053
Stutzerimonas stutzeri	Denver	All years	0.894737
Corynebacterium kefirresidentii	Denver	All years	0.842105
Staphylococcus hominis	Denver	All years	0.815789
Staphylococcus epidermidis	Denver	All years	0.789474
Comamonas aquatica	Denver	All years	0.789474
Paracoccus yeei	Denver	All years	0.736842
Dermacoccus nishinomiyaensis	Denver	All years	0.736842
Staphylococcus capitis	Denver	All years	0.710526
Micrococcus luteus	Hong Kong	All years	1
Cutibacterium acnes	Hong Kong	All years	1
Stenotrophomonas maltophilia	Hong Kong	All years	1
Moraxella osloensis	Hong Kong	All years	1
Corynebacterium tuberculostearicum	Hong Kong	All years	1
Staphylococcus hominis	Hong Kong	All years	1
Kocuria palustris	Hong Kong	All years	1
Staphylococcus epidermidis	Hong Kong	All years	1
Dermacoccus nishinomiyaensis	Hong Kong	All years	1
Corynebacterium kefirresidentii	Hong Kong	All years	1
Staphylococcus capitis	Hong Kong	All years	1
Other	Hong Kong	All years	1
Paracoccus yeei	Hong Kong	All years	0.995816
Stutzerimonas stutzeri	Hong Kong	All years	0.995816
Dietzia kunjamensis	Hong Kong	All years	0.987448
Kocuria rosea	Hong Kong	All years	0.987448
Paracoccus sp, Arc7-R13	Hong Kong	All years	0.987448
Paracoccus marcusii	Hong Kong	All years	0.987448
Comamonas aquatica	Hong Kong	All years	0.987448
Acinetobacter johnsonii	Hong Kong	All years	0.983264
Nocardioides sp, S5	Hong Kong	All years	0.74477
Micrococcus luteus	London	All years	1
Cutibacterium acnes	London	All years	1
Stenotrophomonas maltophilia	London	All years	1
Moraxella osloensis	London	All years	1
Corynebacterium tuberculostearicum	London	All years	1
Staphylococcus hominis	London	All years	1
Paracoccus yeei	London	All years	1
Kocuria palustris	London	All years	1
Staphylococcus epidermidis	London	All years	1
Acinetobacter johnsonii	London	All years	1
Dietzia kunjamensis	London	All years	1
Kocuria rosea	London	All years	1
Paracoccus sp, Arc7-R13	London	All years	1
Paracoccus marcusii	London	All years	1
Corynebacterium kefirresidentii	London	All years	1
Staphylococcus capitis	London	All years	1
Stutzerimonas stutzeri	London	All years	1
Nocardioides sp, S5	London	All years	1
Comamonas aquatica	London	All years	1
Other	London	All years	1
Dermacoccus nishinomiyaensis	London	All years	0.973913
Micrococcus luteus	New York	All years	1
Cutibacterium acnes	New York	All years	1
Stenotrophomonas maltophilia	New York	All years	1
Moraxella osloensis	New York	All years	1
Kocuria palustris	New York	All years	1
Acinetobacter johnsonii	New York	All years	1
Dietzia kunjamensis	New York	All years	1
Kocuria rosea	New York	All years	1
Paracoccus sp, Arc7-R13	New York	All years	1
Paracoccus marcusii	New York	All years	1
Stutzerimonas stutzeri	New York	All years	1
Nocardioides sp, S5	New York	All years	1
Comamonas aquatica	New York	All years	1
Other	New York	All years	1
Corynebacterium tuberculostearicum	New York	All years	0.991935
Staphylococcus hominis	New York	All years	0.991935
Dermacoccus nishinomiyaensis	New York	All years	0.983871
Paracoccus yeei	New York	All years	0.975806
Staphylococcus epidermidis	New York	All years	0.975806
Corynebacterium kefirresidentii	New York	All years	0.959677
Staphylococcus capitis	New York	All years	0.951613
Micrococcus luteus	Oslo	All years	1
Cutibacterium acnes	Oslo	All years	1
Stenotrophomonas maltophilia	Oslo	All years	1
Moraxella osloensis	Oslo	All years	1
Corynebacterium tuberculostearicum	Oslo	All years	1
Nocardioides sp, S5	Oslo	All years	1
Other	Oslo	All years	1
Staphylococcus epidermidis	Oslo	All years	0.994764
Kocuria rosea	Oslo	All years	0.994764
Staphylococcus hominis	Oslo	All years	0.979058
Kocuria palustris	Oslo	All years	0.968586
Dietzia kunjamensis	Oslo	All years	0.968586
Paracoccus sp, Arc7-R13	Oslo	All years	0.968586
Staphylococcus capitis	Oslo	All years	0.958115
Dermacoccus nishinomiyaensis	Oslo	All years	0.95288
Paracoccus marcusii	Oslo	All years	0.95288
Acinetobacter johnsonii	Oslo	All years	0.947644
Corynebacterium kefirresidentii	Oslo	All years	0.947644
Paracoccus yeei	Oslo	All years	0.879581
Stutzerimonas stutzeri	Oslo	All years	0.848168
Comamonas aquatica	Oslo	All years	0.643979
Micrococcus luteus	Stockholm	All years	1
Cutibacterium acnes	Stockholm	All years	1
Stenotrophomonas maltophilia	Stockholm	All years	1
Moraxella osloensis	Stockholm	All years	1
Corynebacterium tuberculostearicum	Stockholm	All years	1
Staphylococcus hominis	Stockholm	All years	1
Paracoccus yeei	Stockholm	All years	1
Kocuria palustris	Stockholm	All years	1
Staphylococcus epidermidis	Stockholm	All years	1
Acinetobacter johnsonii	Stockholm	All years	1
Dermacoccus nishinomiyaensis	Stockholm	All years	1
Dietzia kunjamensis	Stockholm	All years	1
Kocuria rosea	Stockholm	All years	1
Paracoccus sp, Arc7-R13	Stockholm	All years	1
Paracoccus marcusii	Stockholm	All years	1
Corynebacterium kefirresidentii	Stockholm	All years	1
Staphylococcus capitis	Stockholm	All years	1
Stutzerimonas stutzeri	Stockholm	All years	1
Nocardioides sp, S5	Stockholm	All years	1
Other	Stockholm	All years	1
Comamonas aquatica	Stockholm	All years	0.95

## Sheet: S7 Fungi contaminant prevelance
Percentage_of_total	Species	City	Year	Prevalence
0.0161612	Other	Combined	All Years	1
0.124098	Malassezia restricta	Combined	All Years	0.995984
0.114308	Corynespora olivacea	Combined	All Years	0.983936
0.101324	Melampsora pinitorqua	Combined	All Years	0.904953
0.096033	Cladosporium tenuissimum	Combined	All Years	0.859438
0.0828582	Preussia sp, D2B6	Combined	All Years	0.712182
0.0683151	Armillaria borealis	Combined	All Years	0.603748
0.0525	Aspergillus fumigatus	Combined	All Years	0.47925
0.0530477	Cladosporium sphaerospermum	Combined	All Years	0.437751
0.0420328	Alternaria viburni	Combined	All Years	0.372155
0.0368953	Podosphaera cerasi	Combined	All Years	0.368139
0.0385485	Pleurotus ostreatus/Saccharomyces cerevisiae fusant	Combined	All Years	0.344043
0.038307	Golovinomyces magnicellulatus	Combined	All Years	0.336011
0.0326695	Aspergillus ruber	Combined	All Years	0.313253
0.0311108	Lasiodiplodia sp, KE8409	Combined	All Years	0.251673
0.0240404	Debaryomyces hansenii	Combined	All Years	0.2249
0.0227176	Nothophoma quercina	Combined	All Years	0.204819
0.00727058	Trichoderma simmonsii	Combined	All Years	0.0682731
0.00612021	Chaetomium globosum	Combined	All Years	0.060241
0.00593715	Meyerozyma guilliermondii	Combined	All Years	0.0589023
0.00570543	Amauroascus niger	Combined	All Years	0.0522088
0.13831	Armillaria borealis	Denver	All years	1
0.13703	Corynespora olivacea	Denver	All years	1
0.118359	Melampsora pinitorqua	Denver	All years	1
0.0295589	Other	Denver	All years	1
0.119067	Malassezia restricta	Denver	All years	0.947368
0.103394	Alternaria viburni	Denver	All years	0.842105
0.0910367	Preussia sp, D2B6	Denver	All years	0.763158
0.0558421	Golovinomyces magnicellulatus	Denver	All years	0.473684
0.0476621	Cladosporium tenuissimum	Denver	All years	0.394737
0.0403031	Lasiodiplodia sp, KE8409	Denver	All years	0.315789
0.0306966	Aspergillus fumigatus	Denver	All years	0.289474
0.028191	Podosphaera cerasi	Denver	All years	0.263158
0.0256627	Nothophoma quercina	Denver	All years	0.236842
0.0172052	Aspergillus ruber	Denver	All years	0.157895
0.00857549	Meyerozyma guilliermondii	Denver	All years	0.0789474
0.00349903	Amauroascus niger	Denver	All years	0.0263158
0.00312348	Trichoderma simmonsii	Denver	All years	0.0263158
0.00248277	Pleurotus ostreatus/Saccharomyces cerevisiae fusant	Denver	All years	0.0263158
0	Cladosporium sphaerospermum	Denver	All years	0
0	Debaryomyces hansenii	Denver	All years	0
0	Chaetomium globosum	Denver	All years	0
0.139903	Malassezia restricta	Hong Kong	All years	1
0.0233595	Other	Hong Kong	All years	1
0.110748	Corynespora olivacea	Hong Kong	All years	0.958159
0.111183	Pleurotus ostreatus/Saccharomyces cerevisiae fusant	Hong Kong	All years	0.933054
0.117291	Cladosporium sphaerospermum	Hong Kong	All years	0.924686
0.0908079	Melampsora pinitorqua	Hong Kong	All years	0.807531
0.0872495	Cladosporium tenuissimum	Hong Kong	All years	0.778243
0.0765811	Aspergillus ruber	Hong Kong	All years	0.677824
0.0618653	Podosphaera cerasi	Hong Kong	All years	0.560669
0.0414854	Lasiodiplodia sp, KE8409	Hong Kong	All years	0.322176
0.0290169	Golovinomyces magnicellulatus	Hong Kong	All years	0.246862
0.0183695	Amauroascus niger	Hong Kong	All years	0.158996
0.016442	Chaetomium globosum	Hong Kong	All years	0.154812
0.0140091	Preussia sp, D2B6	Hong Kong	All years	0.142259
0.0146593	Aspergillus fumigatus	Hong Kong	All years	0.133891
0.013743	Trichoderma simmonsii	Hong Kong	All years	0.121339
0.0121621	Meyerozyma guilliermondii	Hong Kong	All years	0.112971
0.0102296	Alternaria viburni	Hong Kong	All years	0.0962343
0.00551134	Armillaria borealis	Hong Kong	All years	0.0543933
0.00492526	Nothophoma quercina	Hong Kong	All years	0.0460251
0.000458777	Debaryomyces hansenii	Hong Kong	All years	0.0041841
0.128521	Malassezia restricta	London	All years	1
0.12759	Preussia sp, D2B6	London	All years	1
0.123238	Corynespora olivacea	London	All years	1
0.116805	Melampsora pinitorqua	London	All years	1
0.0184755	Other	London	All years	1
0.118886	Cladosporium tenuissimum	London	All years	0.956522
0.11157	Alternaria viburni	London	All years	0.913043
0.0979118	Aspergillus fumigatus	London	All years	0.826087
0.0426597	Armillaria borealis	London	All years	0.434783
0.0398823	Debaryomyces hansenii	London	All years	0.356522
0.0336308	Golovinomyces magnicellulatus	London	All years	0.286957
0.0115969	Podosphaera cerasi	London	All years	0.121739
0.00686719	Aspergillus ruber	London	All years	0.0695652
0.00655976	Nothophoma quercina	London	All years	0.0608696
0.00555259	Lasiodiplodia sp, KE8409	London	All years	0.0434783
0.00447649	Meyerozyma guilliermondii	London	All years	0.0434783
0.00395901	Chaetomium globosum	London	All years	0.0347826
0.00181781	Pleurotus ostreatus/Saccharomyces cerevisiae fusant	London	All years	0.0173913
0	Cladosporium sphaerospermum	London	All years	0
0	Trichoderma simmonsii	London	All years	0
0	Amauroascus niger	London	All years	0
0.105218	Preussia sp, D2B6	New York	All years	1
0.101708	Nothophoma quercina	New York	All years	1
0.010109	Other	New York	All years	1
0.10676	Malassezia restricta	New York	All years	0.991935
0.101911	Corynespora olivacea	New York	All years	0.991935
0.104363	Armillaria borealis	New York	All years	0.983871
0.0854618	Cladosporium tenuissimum	New York	All years	0.895161
0.0772343	Melampsora pinitorqua	New York	All years	0.798387
0.0829103	Cladosporium sphaerospermum	New York	All years	0.741935
0.0717022	Aspergillus fumigatus	New York	All years	0.725806
0.0583258	Golovinomyces magnicellulatus	New York	All years	0.564516
0.0225696	Aspergillus ruber	New York	All years	0.25
0.0201798	Podosphaera cerasi	New York	All years	0.233871
0.0208685	Alternaria viburni	New York	All years	0.209677
0.0117666	Debaryomyces hansenii	New York	All years	0.129032
0.0087147	Lasiodiplodia sp, KE8409	New York	All years	0.0806452
0.00511728	Meyerozyma guilliermondii	New York	All years	0.0564516
0.00437099	Pleurotus ostreatus/Saccharomyces cerevisiae fusant	New York	All years	0.0483871
0.000709838	Chaetomium globosum	New York	All years	0.00806452
0	Trichoderma simmonsii	New York	All years	0
0	Amauroascus niger	New York	All years	0
0.118249	Malassezia restricta	Oslo	All years	1
0.116046	Melampsora pinitorqua	Oslo	All years	1
0.00951968	Other	Oslo	All years	1
0.118139	Corynespora olivacea	Oslo	All years	0.994764
0.113239	Preussia sp, D2B6	Oslo	All years	0.994764
0.110309	Armillaria borealis	Oslo	All years	0.989529
0.106189	Cladosporium tenuissimum	Oslo	All years	0.942408
0.0605047	Aspergillus fumigatus	Oslo	All years	0.565445
0.0493691	Debaryomyces hansenii	Oslo	All years	0.465969
0.0377913	Podosphaera cerasi	Oslo	All years	0.39267
0.0383522	Alternaria viburni	Oslo	All years	0.356021
0.0432424	Lasiodiplodia sp, KE8409	Oslo	All years	0.34555
0.0352372	Golovinomyces magnicellulatus	Oslo	All years	0.303665
0.0121358	Aspergillus ruber	Oslo	All years	0.125654
0.0136474	Pleurotus ostreatus/Saccharomyces cerevisiae fusant	Oslo	All years	0.120419
0.00830206	Trichoderma simmonsii	Oslo	All years	0.078534
0.00704194	Cladosporium sphaerospermum	Oslo	All years	0.0575916
0.00167786	Chaetomium globosum	Oslo	All years	0.0157068
0.000507199	Meyerozyma guilliermondii	Oslo	All years	0.0052356
0.000500698	Nothophoma quercina	Oslo	All years	0.0052356
0	Amauroascus niger	Oslo	All years	0
0.115884	Malassezia restricta	Stockholm	All years	1
0.113788	Corynespora olivacea	Stockholm	All years	1
0.113282	Melampsora pinitorqua	Stockholm	All years	1
0.112026	Preussia sp, D2B6	Stockholm	All years	1
0.11015	Cladosporium tenuissimum	Stockholm	All years	1
0.0109646	Other	Stockholm	All years	1
0.101941	Armillaria borealis	Stockholm	All years	0.975
0.0631744	Alternaria viburni	Stockholm	All years	0.6
0.0527667	Aspergillus fumigatus	Stockholm	All years	0.55
0.0511387	Debaryomyces hansenii	Stockholm	All years	0.525
0.0528905	Lasiodiplodia sp, KE8409	Stockholm	All years	0.45
0.0344822	Golovinomyces magnicellulatus	Stockholm	All years	0.325
0.0282896	Podosphaera cerasi	Stockholm	All years	0.325
0.0143451	Trichoderma simmonsii	Stockholm	All years	0.15
0.0089165	Cladosporium sphaerospermum	Stockholm	All years	0.075
0.00710397	Aspergillus ruber	Stockholm	All years	0.075
0.00450554	Pleurotus ostreatus/Saccharomyces cerevisiae fusant	Stockholm	All years	0.05
0.00223399	Nothophoma quercina	Stockholm	All years	0.025
0.00211558	Meyerozyma guilliermondii	Stockholm	All years	0.025
0	Chaetomium globosum	Stockholm	All years	0
0	Amauroascus niger	Stockholm	All years	0

## Sheet: S8 Number of classified species
City	Year	N_samples	Total	Bacteria	Virus	Fungi	Archaea
Denver	2017	28	866	695	0	169	2
Denver	2018	3	306	240	1	65	0
Denver	2019	7	440	336	1	102	1
Denver	All	38	980	776	2	199	3
Hong Kong	2017	80	2076	1609	3	456	8
Hong Kong	2018	79	1196	830	6	351	9
Hong Kong	2019	80	1181	845	5	320	11
Hong Kong	All	239	2610	1931	14	653	12
London	2017	41	810	616	0	185	9
London	2018	35	783	585	2	182	14
London	2019	39	739	550	2	174	13
London	All	115	1132	836	4	276	16
New York	2017	29	932	788	1	137	6
New York	2018	47	1175	859	6	298	12
New York	2019	48	1246	907	1	324	14
New York	All	124	1673	1237	8	413	15
Oslo	2017	64	950	699	6	240	5
Oslo	2018	63	916	622	2	286	6
Oslo	2019	64	844	530	4	306	4
Oslo	All	191	1429	969	11	442	7
Stockholm	2017	8	413	319	1	88	5
Stockholm	2018	32	741	539	1	196	5
Stockholm	2019	0	0	0	0	0	0
Stockholm	All	40	811	590	2	213	6
All	2017	250	2833	2105	11	699	18
All	2018	259	2195	1489	18	669	19
All	2019	238	2128	1438	13	658	19
All	All	747	3577	2560	36	956	25

## Sheet: S9 MANOVA explanatory model
Model	Variable	Significance
Total microbiome	CITY	p < 1.0E-4
	GROUNDLEVEL	p < 1.0E-4
	YEAR	p < 1.0E-4
	TRAVELLERS	p > 1.0E-3
	HUMIDITY	p > 1.0E-3
	TEMPERATURE	p > 1.0E-3
	CITY:GROUNDLEVEL	p > 1.0E-3
	CITY:TRAVELLERS	p > 1.0E-3
	CITY:HUMIDITY	p > 1.0E-3
	CITY:TEMPERATURE	p > 1.0E-3
Bacteria only	CITY	p < 1.0E-4
	YEAR	p < 1.0E-4
	GROUNDLEVEL	p < 1.0E-4
	HUMIDITY	p < 1.0E-4
	TRAVELLERS	p > 1.0E-3
	TEMPERATURE	p > 1.0E-3
	CITY:GROUNDLEVEL	p > 1.0E-3
	CITY:TRAVELLERS	p > 1.0E-3
	CITY:HUMIDITY	p > 1.0E-3
	CITY:TEMPERATURE	p > 1.0E-3
Fungi only	CITY	p < 1.0E-4
	YEAR	p < 1.0E-4
	GROUNDLEVEL	p < 1.0E-4
	CITY:GROUNDLEVEL	p < 1.0E-4
	HUMIDITY	p < 1.0E-4
	CITY:HUMIDITY	p < 1.0E-4
	TEMPERATURE	p < 1.0E-3
	TRAVELLERS	p > 1.0E-3
	CITY:TRAVELLERS	p > 1.0E-3
	CITY:TEMPERATURE	p > 1.0E-3

[truncated: 12 more sheets: S10 FBAV Cross-kingdom Fig. 4, S11 Abundance Microbiome Fig .5, S12 Abundance Bacteria SFig. 8, S13 Abundance Fungi SFig. 8, S14 Core Microbiome Fig. 6, S15 Core Microbiome High Fig. 6, S16 Core Microbiome Denv Fig. 6, S17 Core Microbiome HK Fig. 6, S18 Core Microbiome Lon Fig. 6, S19 Core Microbiome NY Fig. 6, S20 Core Microbiome Oslo Fig. 6, S21 Core Microbiome Sto Fig. 6 ]
